# Supplementary material for: The Effect of Hedysarum multijugum Maxim.-Chuanxiong rhizoma Compound on Ischemic Stroke: A Research Based on Network and Experimental Pharmacology
Source: Oxid Med Cell Longev. 2020 Oct 6;2020:6072380. doi: 10.1155/2020/6072380 (PMC7558800; doi:10.1155/2020/6072380)
Supplement: Supplementary Materials — Table S1: compound targets for each compound of HCC. Table S2: IS genes. Table S3: enrichment analysis of clusters based on Gene Ontology (GO) annotation of HCC-IS PPI network. Table S4: pathway enrichment analysis of HCC-IS PPI network. [file 6072380.f1.zip]

Archive with 6 entries (5 files):
- Supplementary Materials/
- Supplementary Materials/Table S1.xlsx
- Supplementary Materials/Table S2.xlsx
- Supplementary Materials/Table S3.xlsx
- Supplementary Materials/Table S4.xlsx
- Supplementary Materials/~$Table S1.xlsx
