# Supplementary material for: The Effect of Hedysarum multijugum Maxim.-Chuanxiong rhizoma Compound on Ischemic Stroke: A Research Based on Network and Experimental Pharmacology
Source: Oxid Med Cell Longev. 2020 Oct 6;2020:6072380. doi: 10.1155/2020/6072380 (PMC7558800; doi:10.1155/2020/6072380)
Supplement: Supplementary Materials — Table S1: compound targets for each compound of HCC. Table S2: IS genes. Table S3: enrichment analysis of clusters based on Gene Ontology (GO) annotation of HCC-IS PPI network. Table S4: pathway enrichment analysis of HCC-IS PPI network. [file 6072380.f1.zip › Supplementary Materials/Table S1.xlsx]

## Sheet: Sheet1
Table S1 Potential Targets of HCC
Compounds	Compounds Targets
1,7-Dihydroxy-3,9-dimethoxy pterocarpene	AKR1B1
1,7-Dihydroxy-3,9-dimethoxy pterocarpene	CRABP2
1,7-Dihydroxy-3,9-dimethoxy pterocarpene	CDK2
1,7-Dihydroxy-3,9-dimethoxy pterocarpene	INSR
1,7-Dihydroxy-3,9-dimethoxy pterocarpene	NQO2
1,7-Dihydroxy-3,9-dimethoxy pterocarpene	PTPN1
1,7-Dihydroxy-3,9-dimethoxy pterocarpene	DTYMK
1,7-Dihydroxy-3,9-dimethoxy pterocarpene	MME
1,7-Dihydroxy-3,9-dimethoxy pterocarpene	HSD17B1
1,7-Dihydroxy-3,9-dimethoxy pterocarpene	CTSK
1,7-Dihydroxy-3,9-dimethoxy pterocarpene	SHBG
1,7-Dihydroxy-3,9-dimethoxy pterocarpene	NR1I2
1,7-Dihydroxy-3,9-dimethoxy pterocarpene	HCK
1,7-Dihydroxy-3,9-dimethoxy pterocarpene	CYP2C9
1,7-Dihydroxy-3,9-dimethoxy pterocarpene	BACE1
1,7-Dihydroxy-3,9-dimethoxy pterocarpene	GCK
1,7-Dihydroxy-3,9-dimethoxy pterocarpene	CA2
1,7-Dihydroxy-3,9-dimethoxy pterocarpene	TTR
1,7-Dihydroxy-3,9-dimethoxy pterocarpene	CCL5
1,7-Dihydroxy-3,9-dimethoxy pterocarpene	PCK1
1,7-Dihydroxy-3,9-dimethoxy pterocarpene	FECH
1,7-Dihydroxy-3,9-dimethoxy pterocarpene	GART
1,7-Dihydroxy-3,9-dimethoxy pterocarpene	NR3C1
1,7-Dihydroxy-3,9-dimethoxy pterocarpene	ELANE
1,7-Dihydroxy-3,9-dimethoxy pterocarpene	PDE4B
1,7-Dihydroxy-3,9-dimethoxy pterocarpene	PNMT
1,7-Dihydroxy-3,9-dimethoxy pterocarpene	MAPK14
1,7-Dihydroxy-3,9-dimethoxy pterocarpene	MET
1,7-Dihydroxy-3,9-dimethoxy pterocarpene	CHEK1
1,7-Dihydroxy-3,9-dimethoxy pterocarpene	METAP2
1,7-Dihydroxy-3,9-dimethoxy pterocarpene	CCNA2
1,7-Dihydroxy-3,9-dimethoxy pterocarpene	ESR1
1,7-Dihydroxy-3,9-dimethoxy pterocarpene	AKR1C3
1,7-Dihydroxy-3,9-dimethoxy pterocarpene	DCK
1,7-Dihydroxy-3,9-dimethoxy pterocarpene	HSP90AA1
1,7-Dihydroxy-3,9-dimethoxy pterocarpene	HRAS
1,7-Dihydroxy-3,9-dimethoxy pterocarpene	FKBP1A
1,7-Dihydroxy-3,9-dimethoxy pterocarpene	PPP1CC
1,7-Dihydroxy-3,9-dimethoxy pterocarpene	FGFR1
1,7-Dihydroxy-3,9-dimethoxy pterocarpene	HSD11B1
1,7-Dihydroxy-3,9-dimethoxy pterocarpene	VDR
1,7-Dihydroxy-3,9-dimethoxy pterocarpene	NQO1
1,7-Dihydroxy-3,9-dimethoxy pterocarpene	CASP3
1,7-Dihydroxy-3,9-dimethoxy pterocarpene	SULT1E1
1,7-Dihydroxy-3,9-dimethoxy pterocarpene	MTAP
1,7-Dihydroxy-3,9-dimethoxy pterocarpene	BHMT
1,7-Dihydroxy-3,9-dimethoxy pterocarpene	HNMT
1,7-Dihydroxy-3,9-dimethoxy pterocarpene	GSTP1
1,7-Dihydroxy-3,9-dimethoxy pterocarpene	HMGCR
1,7-Dihydroxy-3,9-dimethoxy pterocarpene	SULT2A1
1,7-Dihydroxy-3,9-dimethoxy pterocarpene	AR
1,7-Dihydroxy-3,9-dimethoxy pterocarpene	HADH
1,7-Dihydroxy-3,9-dimethoxy pterocarpene	CDK6
1,7-Dihydroxy-3,9-dimethoxy pterocarpene	GSTA1
1,7-Dihydroxy-3,9-dimethoxy pterocarpene	EIF4E
1,7-Dihydroxy-3,9-dimethoxy pterocarpene	PRKACA
1,7-Dihydroxy-3,9-dimethoxy pterocarpene	HSPA1A
1,7-Dihydroxy-3,9-dimethoxy pterocarpene	RAB5A
1,7-Dihydroxy-3,9-dimethoxy pterocarpene	ESRRG
1,7-Dihydroxy-3,9-dimethoxy pterocarpene	PDPK1
1,7-Dihydroxy-3,9-dimethoxy pterocarpene	FABP3
1,7-Dihydroxy-3,9-dimethoxy pterocarpene	OAT
1,7-Dihydroxy-3,9-dimethoxy pterocarpene	F2
1,7-Dihydroxy-3,9-dimethoxy pterocarpene	LTA4H
1,7-Dihydroxy-3,9-dimethoxy pterocarpene	KIF11
1,7-Dihydroxy-3,9-dimethoxy pterocarpene	PDE4D
1,7-Dihydroxy-3,9-dimethoxy pterocarpene	ALB
1,7-Dihydroxy-3,9-dimethoxy pterocarpene	LCN2
1,7-Dihydroxy-3,9-dimethoxy pterocarpene	FABP6
1,7-Dihydroxy-3,9-dimethoxy pterocarpene	DPEP1
1,7-Dihydroxy-3,9-dimethoxy pterocarpene	RARB
1,7-Dihydroxy-3,9-dimethoxy pterocarpene	CASP1
1,7-Dihydroxy-3,9-dimethoxy pterocarpene	ADH1C
1,7-Dihydroxy-3,9-dimethoxy pterocarpene	ADH
1,7-Dihydroxy-3,9-dimethoxy pterocarpene	EGFR
1,7-Dihydroxy-3,9-dimethoxy pterocarpene	ESR2
1,7-Dihydroxy-3,9-dimethoxy pterocarpene	KYAT1
1,7-Dihydroxy-3,9-dimethoxy pterocarpene	PTPN11
1,7-Dihydroxy-3,9-dimethoxy pterocarpene	MMP3
1,7-Dihydroxy-3,9-dimethoxy pterocarpene	PIK3R1
1,7-Dihydroxy-3,9-dimethoxy pterocarpene	MMP12
1,7-Dihydroxy-3,9-dimethoxy pterocarpene	PGR
1,7-Dihydroxy-3,9-dimethoxy pterocarpene	LYZ
1,7-Dihydroxy-3,9-dimethoxy pterocarpene	MAOB
1,7-Dihydroxy-3,9-dimethoxy pterocarpene	CYP2C8
1,7-Dihydroxy-3,9-dimethoxy pterocarpene	DPP4
1,7-Dihydroxy-3,9-dimethoxy pterocarpene	TREM1
1,7-Dihydroxy-3,9-dimethoxy pterocarpene	RXRA
1,7-Dihydroxy-3,9-dimethoxy pterocarpene	MMP8
1,7-Dihydroxy-3,9-dimethoxy pterocarpene	TTPA
1,7-Dihydroxy-3,9-dimethoxy pterocarpene	FABP7
1,7-Dihydroxy-3,9-dimethoxy pterocarpene	GPI
1,7-Dihydroxy-3,9-dimethoxy pterocarpene	BMP2
1,7-Dihydroxy-3,9-dimethoxy pterocarpene	HPGDS
1,7-Dihydroxy-3,9-dimethoxy pterocarpene	KAT2B
1,7-Dihydroxy-3,9-dimethoxy pterocarpene	DHFR
1,7-Dihydroxy-3,9-dimethoxy pterocarpene	HAGH
1,7-Dihydroxy-3,9-dimethoxy pterocarpene	DUSP6
1,7-Dihydroxy-3,9-dimethoxy pterocarpene	ADAM17
1,7-Dihydroxy-3,9-dimethoxy pterocarpene	IL2
1,7-Dihydroxy-3,9-dimethoxy pterocarpene	ABL1
1,7-Dihydroxy-3,9-dimethoxy pterocarpene	HDAC8
1,7-Dihydroxy-3,9-dimethoxy pterocarpene	PIM1
1,7-Dihydroxy-3,9-dimethoxy pterocarpene	AKT1
1,7-Dihydroxy-3,9-dimethoxy pterocarpene	RAC1
1,7-Dihydroxy-3,9-dimethoxy pterocarpene	PPP5C
1,7-Dihydroxy-3,9-dimethoxy pterocarpene	APOA2
1,7-Dihydroxy-3,9-dimethoxy pterocarpene	SRC
1,7-Dihydroxy-3,9-dimethoxy pterocarpene	CFD
1,7-Dihydroxy-3,9-dimethoxy pterocarpene	PROCR
1,7-Dihydroxy-3,9-dimethoxy pterocarpene	MAPK8
1,7-Dihydroxy-3,9-dimethoxy pterocarpene	GSR
1,7-Dihydroxy-3,9-dimethoxy pterocarpene	PGF
1,7-Dihydroxy-3,9-dimethoxy pterocarpene	NR3C2
1,7-Dihydroxy-3,9-dimethoxy pterocarpene	AMY2A
1,7-Dihydroxy-3,9-dimethoxy pterocarpene	RAP2A
1,7-Dihydroxy-3,9-dimethoxy pterocarpene	ABO
1,7-Dihydroxy-3,9-dimethoxy pterocarpene	MAP2K1
1,7-Dihydroxy-3,9-dimethoxy pterocarpene	STS
1,7-Dihydroxy-3,9-dimethoxy pterocarpene	RARA
1,7-Dihydroxy-3,9-dimethoxy pterocarpene	LCK
1,7-Dihydroxy-3,9-dimethoxy pterocarpene	EPHB4
1,7-Dihydroxy-3,9-dimethoxy pterocarpene	CTNNA1
1,7-Dihydroxy-3,9-dimethoxy pterocarpene	BTK
1,7-Dihydroxy-3,9-dimethoxy pterocarpene	THRB
1,7-Dihydroxy-3,9-dimethoxy pterocarpene	AKR1C1
1,7-Dihydroxy-3,9-dimethoxy pterocarpene	BIRC7
1,7-Dihydroxy-3,9-dimethoxy pterocarpene	RARG
1,7-Dihydroxy-3,9-dimethoxy pterocarpene	REN
1,7-Dihydroxy-3,9-dimethoxy pterocarpene	GSK3B
1,7-Dihydroxy-3,9-dimethoxy pterocarpene	DHODH
1,7-Dihydroxy-3,9-dimethoxy pterocarpene	RBP4
1,7-Dihydroxy-3,9-dimethoxy pterocarpene	SERPINA1
1,7-Dihydroxy-3,9-dimethoxy pterocarpene	GSTA3
1,7-Dihydroxy-3,9-dimethoxy pterocarpene	HEXB
1,7-Dihydroxy-3,9-dimethoxy pterocarpene	RAB9A
1,7-Dihydroxy-3,9-dimethoxy pterocarpene	RAB9B
3,9-di-O-methylnissolin	AKR1B1
3,9-di-O-methylnissolin	CRABP2
3,9-di-O-methylnissolin	MAOB
3,9-di-O-methylnissolin	HSP90AA1
3,9-di-O-methylnissolin	AR
3,9-di-O-methylnissolin	PDE4D
3,9-di-O-methylnissolin	ELANE
3,9-di-O-methylnissolin	MME
3,9-di-O-methylnissolin	PPP1CC
3,9-di-O-methylnissolin	METAP2
3,9-di-O-methylnissolin	NQO2
3,9-di-O-methylnissolin	GSTA1
3,9-di-O-methylnissolin	NR3C1
3,9-di-O-methylnissolin	CHEK1
3,9-di-O-methylnissolin	INSR
3,9-di-O-methylnissolin	HSD17B1
3,9-di-O-methylnissolin	TTR
3,9-di-O-methylnissolin	HNMT
3,9-di-O-methylnissolin	PNMT
3,9-di-O-methylnissolin	HADH
3,9-di-O-methylnissolin	ESR1
3,9-di-O-methylnissolin	FABP3
3,9-di-O-methylnissolin	PTPN1
3,9-di-O-methylnissolin	SHBG
3,9-di-O-methylnissolin	AKR1C3
3,9-di-O-methylnissolin	MAPK14
3,9-di-O-methylnissolin	BACE1
3,9-di-O-methylnissolin	HPRT1
3,9-di-O-methylnissolin	MAPK10
3,9-di-O-methylnissolin	SULT2B1
3,9-di-O-methylnissolin	SULT1E1
3,9-di-O-methylnissolin	GPI
3,9-di-O-methylnissolin	BHMT
3,9-di-O-methylnissolin	CA2
3,9-di-O-methylnissolin	CDK2
3,9-di-O-methylnissolin	CCNA2
3,9-di-O-methylnissolin	FKBP1A
3,9-di-O-methylnissolin	MET
3,9-di-O-methylnissolin	FGFR1
3,9-di-O-methylnissolin	GSTP1
3,9-di-O-methylnissolin	ACE
3,9-di-O-methylnissolin	GSK3B
3,9-di-O-methylnissolin	DPEP1
3,9-di-O-methylnissolin	F2
3,9-di-O-methylnissolin	DCK
3,9-di-O-methylnissolin	ADH
3,9-di-O-methylnissolin	NOS2
3,9-di-O-methylnissolin	FECH
3,9-di-O-methylnissolin	NR3C2
3,9-di-O-methylnissolin	NR1I2
3,9-di-O-methylnissolin	SDS
3,9-di-O-methylnissolin	DHODH
3,9-di-O-methylnissolin	APAF1
3,9-di-O-methylnissolin	CTNNA1
3,9-di-O-methylnissolin	RXRA
3,9-di-O-methylnissolin	RARB
3,9-di-O-methylnissolin	SEC14L2
3,9-di-O-methylnissolin	RXRB
3,9-di-O-methylnissolin	OAT
3,9-di-O-methylnissolin	RAB5A
3,9-di-O-methylnissolin	ABO
3,9-di-O-methylnissolin	GSTT2
3,9-di-O-methylnissolin	IMPDH2
3,9-di-O-methylnissolin	FABP7
3,9-di-O-methylnissolin	APOA2
3,9-di-O-methylnissolin	ALB
3,9-di-O-methylnissolin	STS
3,9-di-O-methylnissolin	RARG
3,9-di-O-methylnissolin	TTPA
3,9-di-O-methylnissolin	PDE4B
3,9-di-O-methylnissolin	PPIA
3,9-di-O-methylnissolin	MMP3
3,9-di-O-methylnissolin	VDR
3,9-di-O-methylnissolin	TRAPPC3
3,9-di-O-methylnissolin	NQO1
3,9-di-O-methylnissolin	PROCR
3,9-di-O-methylnissolin	RARA
3,9-di-O-methylnissolin	ESR2
3,9-di-O-methylnissolin	PTPN11
3,9-di-O-methylnissolin	BMP2
3,9-di-O-methylnissolin	F10
3,9-di-O-methylnissolin	DUSP6
3,9-di-O-methylnissolin	MMP8
3,9-di-O-methylnissolin	PPP5C
3,9-di-O-methylnissolin	SULT2A1
3,9-di-O-methylnissolin	AKR1C1
3,9-di-O-methylnissolin	PGF
3,9-di-O-methylnissolin	FABP6
3,9-di-O-methylnissolin	HPGDS
3,9-di-O-methylnissolin	GC
3,9-di-O-methylnissolin	GCK
3,9-di-O-methylnissolin	HMGCR
3,9-di-O-methylnissolin	SRC
3,9-di-O-methylnissolin	TGM3
3,9-di-O-methylnissolin	DTYMK
3,9-di-O-methylnissolin	CASP1
3,9-di-O-methylnissolin	FGG
3,9-di-O-methylnissolin	LSS
3,9-di-O-methylnissolin	CTSK
3,9-di-O-methylnissolin	KDR
3,9-di-O-methylnissolin	PRKACA
3,9-di-O-methylnissolin	RBP4
3,9-di-O-methylnissolin	PGR
3,9-di-O-methylnissolin	MTHFD1
3,9-di-O-methylnissolin	PDE5A
3,9-di-O-methylnissolin	CBS
3,9-di-O-methylnissolin	NR1H4
3,9-di-O-methylnissolin	MTAP
3,9-di-O-methylnissolin	BST1
3,9-di-O-methylnissolin	EIF4E
3,9-di-O-methylnissolin	HRAS
3,9-di-O-methylnissolin	PDPK1
3,9-di-O-methylnissolin	LCK
3,9-di-O-methylnissolin	IGF1
3,9-di-O-methylnissolin	ADK
3,9-di-O-methylnissolin	SERPINA1
3,9-di-O-methylnissolin	PCK1
3,9-di-O-methylnissolin	BIRC7
3,9-di-O-methylnissolin	KIF11
3,9-di-O-methylnissolin	DPP4
3,9-di-O-methylnissolin	GSTM2
3,9-di-O-methylnissolin	BRAF
3,9-di-O-methylnissolin	ESRRG
3,9-di-O-methylnissolin	HNF4G
3,9-di-O-methylnissolin	ERBB4
3,9-di-O-methylnissolin	ANG
3,9-di-O-methylnissolin	EGFR
3,9-di-O-methylnissolin	LTA4H
3,9-di-O-methylnissolin	TAP1
3,9-di-O-methylnissolin	PDK2
3,9-di-O-methylnissolin	MMP12
3,9-di-O-methylnissolin	AMD1
3,9-di-O-methylnissolin	MMP2
3,9-di-O-methylnissolin	PIM1
3,9-di-O-methylnissolin	SIRT5
3,9-di-O-methylnissolin	RFK
3,9-di-O-methylnissolin	IL2
3,9-di-O-methylnissolin	CYP2C9
3,9-di-O-methylnissolin	ADAM33
3,9-di-O-methylnissolin	CTSG
4-Guanidino-1-butanol	CFB
4-Guanidino-1-butanol	PLAU
4-Guanidino-1-butanol	PLG
4-Guanidino-1-butanol	CDK2
4-Guanidino-1-butanol	QPCT
4-Guanidino-1-butanol	F10
4-Guanidino-1-butanol	CA2
4-Guanidino-1-butanol	MAOB
4-Guanidino-1-butanol	CANT1
4-Guanidino-1-butanol	PAH
4-Guanidino-1-butanol	F2
4-Guanidino-1-butanol	NOS3
4-Guanidino-1-butanol	CHEK1
4-Guanidino-1-butanol	PLA2G10
4-Guanidino-1-butanol	MIF
4-Guanidino-1-butanol	FNTA
4-Guanidino-1-butanol	EGFR
4-Guanidino-1-butanol	GALK1
4-Guanidino-1-butanol	MMP3
4-Guanidino-1-butanol	ADH1B
4-Guanidino-1-butanol	FGFR1
4-Guanidino-1-butanol	GSK3B
4-Guanidino-1-butanol	TYMP
4-Guanidino-1-butanol	PDE4D
4-Guanidino-1-butanol	MAPK8
4-Guanidino-1-butanol	F7
4-Guanidino-1-butanol	MAPK14
4-Guanidino-1-butanol	MMP8
4-Guanidino-1-butanol	CCNA2
4-Guanidino-1-butanol	KIF11
4-Guanidino-1-butanol	PDE4B
4-Guanidino-1-butanol	CLIC1
4-Guanidino-1-butanol	SOD2
4-Guanidino-1-butanol	YARS
4-Guanidino-1-butanol	AKT1
4-Guanidino-1-butanol	CBR1
4-Guanidino-1-butanol	PTPN1
4-Guanidino-1-butanol	AMY2A
4-Guanidino-1-butanol	DCK
4-Guanidino-1-butanol	HPN
4-Guanidino-1-butanol	DPP4
4-Guanidino-1-butanol	PLAT
4-Guanidino-1-butanol	BMP7
4-Guanidino-1-butanol	AMD1
4-Guanidino-1-butanol	HSP90AA1
4-Guanidino-1-butanol	KDR
4-Guanidino-1-butanol	ABO
4-Guanidino-1-butanol	PRKACA
4-Guanidino-1-butanol	PNP
4-Guanidino-1-butanol	CTSG
4-Guanidino-1-butanol	HK1
4-Guanidino-1-butanol	RHOA
4-Guanidino-1-butanol	AHCY
4-Guanidino-1-butanol	PNMT
4-Guanidino-1-butanol	EPHX2
4-Guanidino-1-butanol	PADI4
4-Guanidino-1-butanol	BAG1
4-Guanidino-1-butanol	MTAP
4-Guanidino-1-butanol	PYGL
4-Guanidino-1-butanol	GATM
4-Guanidino-1-butanol	HEXB
4-Guanidino-1-butanol	GSR
4-Guanidino-1-butanol	LYZ
4-Guanidino-1-butanol	ST14
4-Guanidino-1-butanol	BACE1
4-Guanidino-1-butanol	RAB11A
4-Guanidino-1-butanol	ARSA
4-Guanidino-1-butanol	UCK2
4-Guanidino-1-butanol	AKR1B1
4-Guanidino-1-butanol	RAB5A
4-Guanidino-1-butanol	TGM3
4-Guanidino-1-butanol	UMPS
4-Guanidino-1-butanol	OTC
4-Guanidino-1-butanol	DHFR
4-Guanidino-1-butanol	AR
4-Guanidino-1-butanol	ADH1C
4-Guanidino-1-butanol	CDA
4-Guanidino-1-butanol	ARHGAP1
4-Guanidino-1-butanol	IMPA1
4-Guanidino-1-butanol	NQO1
4-Guanidino-1-butanol	CTSS
4-Guanidino-1-butanol	RHEB
4-Guanidino-1-butanol	CDK5R1
4-Guanidino-1-butanol	GCK
4-Guanidino-1-butanol	HSPA8
4-Guanidino-1-butanol	GBA
4-Guanidino-1-butanol	JAK2
4-Guanidino-1-butanol	HDAC8
4-Guanidino-1-butanol	ARG2
4-Guanidino-1-butanol	NR3C2
4-Guanidino-1-butanol	TREM1
4-Guanidino-1-butanol	PDE5A
4-Guanidino-1-butanol	ELANE
4-Guanidino-1-butanol	TNK2
4-Guanidino-1-butanol	ACPP
4-Guanidino-1-butanol	SRC
4-Guanidino-1-butanol	GSTT2
4-Guanidino-1-butanol	MMP16
4-Guanidino-1-butanol	IL2
4-Guanidino-1-butanol	KIT
4-Guanidino-1-butanol	BRAF
4-Guanidino-1-butanol	MTHFD1
4-Guanidino-1-butanol	B3GAT1
4-Guanidino-1-butanol	METAP2
4-Guanidino-1-butanol	RNASEL
4-Guanidino-1-butanol	AKR1C3
4-Guanidino-1-butanol	IMPDH2
4-Guanidino-1-butanol	NMNAT1
4-Guanidino-1-butanol	PTK2
4-Guanidino-1-butanol	LGALS2
4-Guanidino-1-butanol	MMP7
4-Guanidino-1-butanol	NR1H4
4-Guanidino-1-butanol	PDPK1
4-Guanidino-1-butanol	APRT
4-Guanidino-1-butanol	TK1
4-Guanidino-1-butanol	FKBP1A
4-Guanidino-1-butanol	PAK6
4-Guanidino-1-butanol	PGF
4-Guanidino-1-butanol	GLTP
4-Guanidino-1-butanol	MME
4-Guanidino-1-butanol	PARP1
4-Guanidino-1-butanol	NR1I2
4-Guanidino-1-butanol	PIK3R1
4-Guanidino-1-butanol	HRAS
4-Guanidino-1-butanol	NOS2
4-Guanidino-1-butanol	MMP12
4-Guanidino-1-butanol	PIM1
4-Guanidino-1-butanol	RAN
4-Guanidino-1-butanol	BST1
4-Guanidino-1-butanol	ABL1
4-Guanidino-1-butanol	MMP9
4-Guanidino-1-butanol	CTSF
4-Guanidino-1-butanol	SDS
4-Guanidino-1-butanol	DPEP1
4-Guanidino-1-butanol	PGR
4-Guanidino-1-butanol	TPH1
4-Guanidino-1-butanol	HSD11B1
4-Guanidino-1-butanol	TYMS
4-Guanidino-1-butanol	MMP2
4-Guanidino-1-butanol	STAT1
4-Guanidino-1-butanol	AKT2
4-Guanidino-1-butanol	NR3C1
4-Guanidino-1-butanol	F11
4-Guanidino-1-butanol	GSTA3
4-Guanidino-1-butanol	DTYMK
4-Guanidino-1-butanol	GSTP1
4-Guanidino-1-butanol	HPGDS
4-Guanidino-1-butanol	SHMT1
4-Guanidino-1-butanol	CTSB
4-Guanidino-1-butanol	SSE1
4-Guanidino-1-butanol	BIRC7
4-Guanidino-1-butanol	BHMT
4-Guanidino-1-butanol	GPI
4-Guanidino-1-butanol	MAN1B1
4-Guanidino-1-butanol	AGXT
4-Guanidino-1-butanol	PLA2G2A
4-Guanidino-1-butanol	XIAP
4-Guanidino-1-butanol	LGALS3
4-Guanidino-1-butanol	BCAT2
4-Guanidino-1-butanol	ALB
4-Guanidino-1-butanol	FECH
4-Guanidino-1-butanol	IGF1
4-Guanidino-1-butanol	VDR
4-Guanidino-1-butanol	HADH
4-Guanidino-1-butanol	AURKA
4-Guanidino-1-butanol	HAGH
4-Guanidino-1-butanol	LCK
4-Guanidino-1-butanol	RAF1
4-Guanidino-1-butanol	HMGCR
4-Guanidino-1-butanol	TGFB2
4-Guanidino-1-butanol	CHIT1
4-Guanidino-1-butanol	GART
4-Guanidino-1-butanol	PPCDC
4-Guanidino-1-butanol	ADK
4-Guanidino-1-butanol	CDC42
4-Guanidino-1-butanol	REN
4-Guanidino-1-butanol	GCDH
4-Guanidino-1-butanol	GLO1
4-Guanidino-1-butanol	ARG1
4-Guanidino-1-butanol	MMP1
4-Guanidino-1-butanol	CTSK
4-Guanidino-1-butanol	ADAM33
4-Guanidino-1-butanol	HPRT1
4-Guanidino-1-butanol	BCL2L1
4-Guanidino-1-butanol	GSTA1
4-Guanidino-1-butanol	HINT1
4-Guanidino-1-butanol	LTA4H
4-Guanidino-1-butanol	WARS
4-Guanidino-1-butanol	RAP2A
4-Guanidino-1-butanol	PCMT1
4-Guanidino-1-butanol	GSTM1
4-Guanidino-1-butanol	FDPS
4-Guanidino-1-butanol	NT5M
4-Guanidino-1-butanol	KAT2B
4-Guanidino-1-butanol	ME2
4-Guanidino-1-butanol	GSTO1
4-Guanidino-1-butanol	CASP3
4-Guanidino-1-butanol	CLEC4M
4-Guanidino-1-butanol	TEK
4-Guanidino-1-butanol	GSTM2
4-Guanidino-1-butanol	GMPR2
4-Guanidino-1-butanol	CBS
4-Guanidino-1-butanol	DUT
4-Guanidino-1-butanol	SEC14L2
4-Guanidino-1-butanol	HNMT
4-Guanidino-1-butanol	ACAT1
4-Guanidino-1-butanol	EPHA2
4-Guanidino-1-butanol	OAT
4-Guanidino-1-butanol	INSR
4-Guanidino-1-butanol	PKLR
4-Guanidino-1-butanol	FKBP1B
4-Guanidino-1-butanol	ATIC
4-Guanidino-1-butanol	RARG
4-Guanidino-1-butanol	GMPR
4-Guanidino-1-butanol	DCXR
4-Guanidino-1-butanol	ARL5A
4-Guanidino-1-butanol	LCN2
4-Guanidino-1-butanol	MAPK12
4-Guanidino-1-butanol	GALE
4-Guanidino-1-butanol	GSTZ1
4-Guanidino-1-butanol	EIF4E
4-Guanidino-1-butanol	NME2
4-Guanidino-1-butanol	FGG
4-Guanidino-1-butanol	CRYZ
4-Guanidino-1-butanol	DCPS
4-Guanidino-1-butanol	EEA1
4-Guanidino-1-butanol	KMT5A
4-Guanidino-1-butanol	RFK
4-Guanidino-1-butanol	GP1BA
4-Guanidino-1-butanol	TPSB2
4-Guanidino-1-butanol	PPP1CC
4-Guanidino-1-butanol	FKBP3
4-Guanidino-1-butanol	UAP1
4-Guanidino-1-butanol	ARL5B
4-Guanidino-1-butanol	MAPK10
4-Guanidino-1-butanol	ITPKA
4-Guanidino-1-butanol	CASP1
4-Guanidino-1-butanol	DOT1L
4-Guanidino-1-butanol	IVD
4-Guanidino-1-butanol	PCK1
4-Guanidino-1-butanol	TAP1
4-Guanidino-1-butanol	RAC1
4-Guanidino-1-butanol	AK1
4-Guanidino-1-butanol	MAOA
4-Guanidino-1-butanol	DAPK1
4-Guanidino-1-butanol	SIRT5
4-Guanidino-1-butanol	HSD17B1
4-Guanidino-1-butanol	SPR
4-Guanidino-1-butanol	AMY1A
4-Guanidino-1-butanol	AMY1B
4-Guanidino-1-butanol	AMY1C
4-Guanidino-1-butanol	GNPDA1
4-Guanidino-1-butanol	GNPDA2
4-Guanidino-1-butanol	RAB9A
4-Guanidino-1-butanol	RAB9B
64474-51-7	HCK
64474-51-7	FGFR1
64474-51-7	LCK
64474-51-7	AKR1B1
64474-51-7	ELANE
64474-51-7	HSD17B1
64474-51-7	GSTP1
64474-51-7	CRABP2
64474-51-7	BACE1
64474-51-7	MME
64474-51-7	MAPK14
64474-51-7	ESRRG
64474-51-7	OAT
64474-51-7	PTPN1
64474-51-7	ESR1
64474-51-7	MET
64474-51-7	ESR2
64474-51-7	YARS
64474-51-7	PNMT
64474-51-7	CASP3
64474-51-7	FKBP1A
64474-51-7	GSTA1
64474-51-7	NOS2
64474-51-7	CTSK
64474-51-7	SHBG
64474-51-7	UCK2
64474-51-7	MMP3
64474-51-7	PAH
64474-51-7	ADH1C
64474-51-7	NR3C1
64474-51-7	ALB
64474-51-7	INSR
64474-51-7	HSD11B1
64474-51-7	TTR
64474-51-7	PDPK1
64474-51-7	DCPS
64474-51-7	CDK2
64474-51-7	CA2
64474-51-7	ADH
64474-51-7	EIF4E
64474-51-7	NQO2
64474-51-7	FECH
64474-51-7	PDE4D
64474-51-7	PRKACA
64474-51-7	MMP8
64474-51-7	PCK1
64474-51-7	F2
64474-51-7	AURKA
64474-51-7	ABL1
64474-51-7	TGM3
64474-51-7	AKR1C3
64474-51-7	KDR
64474-51-7	METAP2
64474-51-7	AR
64474-51-7	SULT2B1
64474-51-7	AKR1C2
64474-51-7	NOS3
64474-51-7	PPP1CC
64474-51-7	PADI4
64474-51-7	CDK6
64474-51-7	DHFR
64474-51-7	CASP7
64474-51-7	ADAM33
64474-51-7	TGFBR1
64474-51-7	RAP2A
64474-51-7	HSP90AA1
64474-51-7	HNMT
64474-51-7	DUT
64474-51-7	BTK
64474-51-7	MTAP
64474-51-7	TEK
64474-51-7	MAPK10
64474-51-7	DCK
64474-51-7	VDR
64474-51-7	HPGDS
64474-51-7	APAF1
64474-51-7	MAOB
64474-51-7	SULT1E1
64474-51-7	AMD1
64474-51-7	PTPN11
64474-51-7	NQO1
64474-51-7	SRC
64474-51-7	HADH
64474-51-7	LCN2
64474-51-7	GCDH
64474-51-7	BRAF
64474-51-7	PIK3R1
64474-51-7	DTYMK
64474-51-7	RBP4
64474-51-7	AMY2A
64474-51-7	BHMT
64474-51-7	TTPA
64474-51-7	PGR
64474-51-7	HMGCR
64474-51-7	MMP9
64474-51-7	BIRC7
64474-51-7	CBS
64474-51-7	HRAS
64474-51-7	PDE3B
64474-51-7	DPEP1
64474-51-7	OTC
64474-51-7	DDX39B
64474-51-7	ERBB4
64474-51-7	XIAP
64474-51-7	REN
64474-51-7	IL2
64474-51-7	PYGL
64474-51-7	PROCR
64474-51-7	CYP2C9
64474-51-7	NR3C2
64474-51-7	STAT1
64474-51-7	CTSS
64474-51-7	THRA
64474-51-7	MTHFD1
64474-51-7	DHODH
64474-51-7	CHEK1
64474-51-7	CASP1
64474-51-7	PDE4B
64474-51-7	TGFB2
64474-51-7	HPRT1
64474-51-7	NR1I2
64474-51-7	CCNA2
64474-51-7	TAP1
64474-51-7	EGFR
64474-51-7	GSTM2
64474-51-7	RXRA
64474-51-7	GSK3B
64474-51-7	PPIA
64997-52-0	RORA
64997-52-0	TTR
64997-52-0	MAOB
64997-52-0	VDR
64997-52-0	TTPA
64997-52-0	CRABP2
64997-52-0	RBP4
64997-52-0	MAPK14
64997-52-0	MAP2K1
64997-52-0	HSD17B1
64997-52-0	RXRB
64997-52-0	NR3C2
64997-52-0	FGFR1
64997-52-0	RARG
64997-52-0	PPP1CC
64997-52-0	ABL1
64997-52-0	FABP7
64997-52-0	PPARD
64997-52-0	BACE1
64997-52-0	PCTP
64997-52-0	ALB
64997-52-0	FABP6
64997-52-0	DHODH
64997-52-0	RXRA
64997-52-0	TRAPPC3
64997-52-0	CASP3
64997-52-0	SULT2B1
64997-52-0	FKBP1A
64997-52-0	METAP2
64997-52-0	SHBG
64997-52-0	MAPK10
64997-52-0	LSS
64997-52-0	NR1H4
64997-52-0	HNF4G
64997-52-0	FECH
64997-52-0	AKR1B1
64997-52-0	PTPN1
64997-52-0	RARB
64997-52-0	CYP2C8
64997-52-0	NR3C1
64997-52-0	CA2
64997-52-0	SEC14L2
64997-52-0	HNMT
64997-52-0	PPARA
64997-52-0	KDR
64997-52-0	FABP3
64997-52-0	F2
64997-52-0	THRB
64997-52-0	NR1I2
64997-52-0	RARA
64997-52-0	MMP3
64997-52-0	AKR1C2
64997-52-0	PLA2G2A
64997-52-0	PIK3R1
64997-52-0	PPARG
64997-52-0	TEK
64997-52-0	NR1H2
64997-52-0	EGFR
64997-52-0	GC
64997-52-0	HSD11B1
64997-52-0	GSK3B
64997-52-0	LCK
64997-52-0	MAPKAPK2
64997-52-0	PROCR
64997-52-0	REN
64997-52-0	EPHB4
64997-52-0	CCNA2
64997-52-0	CDK2
64997-52-0	HDAC8
64997-52-0	PDPK1
64997-52-0	JAK3
64997-52-0	ESR2
64997-52-0	ADK
64997-52-0	IL2
64997-52-0	MMP12
64997-52-0	HSP90AA1
64997-52-0	PRKCQ
64997-52-0	ADH
64997-52-0	MTAP
64997-52-0	GSTP1
64997-52-0	HSP90AB1
64997-52-0	ITK
64997-52-0	PRKACA
64997-52-0	MET
64997-52-0	GSTA1
64997-52-0	ITGAL
64997-52-0	ZAP70
64997-52-0	BLVRB
64997-52-0	KIT
64997-52-0	IGF1
64997-52-0	GRB2
64997-52-0	ESR1
64997-52-0	ADAM17
64997-52-0	AR
64997-52-0	KIF11
64997-52-0	TGM3
64997-52-0	NR1H3
64997-52-0	PTPN11
64997-52-0	SULT2A1
64997-52-0	PGR
64997-52-0	DPP4
64997-52-0	PDE4D
64997-52-0	HMGCR
64997-52-0	PDK2
64997-52-0	CHEK1
64997-52-0	SERPINA1
64997-52-0	ERBB4
64997-52-0	MMP2
64997-52-0	MAPK1
64997-52-0	PDE4B
64997-52-0	S100A9
64997-52-0	BRAF
64997-52-0	SRC
64997-52-0	HPGDS
64997-52-0	SULT1E1
64997-52-0	MDM2
64997-52-0	CTSB
64997-52-0	FNTA
64997-52-0	F10
64997-52-0	TGFBR1
64997-52-0	CASP1
64997-52-0	THRA
64997-52-0	AKR1C3
64997-52-0	SYK
64997-52-0	LCN2
64997-52-0	DPEP1
64997-52-0	CALM1
64997-52-0	CALM2
64997-52-0	CALM3
73340-41-7	AKR1B1
73340-41-7	ELANE
73340-41-7	ESR1
73340-41-7	HSP90AA1
73340-41-7	MAOB
73340-41-7	HSD17B1
73340-41-7	AR
73340-41-7	MET
73340-41-7	PTPN1
73340-41-7	MME
73340-41-7	PPP1CC
73340-41-7	METAP2
73340-41-7	CRABP2
73340-41-7	PDE4D
73340-41-7	HNMT
73340-41-7	HRAS
73340-41-7	PNMT
73340-41-7	NQO2
73340-41-7	FABP3
73340-41-7	CHEK1
73340-41-7	TTR
73340-41-7	UCK2
73340-41-7	BHMT
73340-41-7	FKBP1A
73340-41-7	GSTA1
73340-41-7	PRKACA
73340-41-7	AKR1C3
73340-41-7	NR3C1
73340-41-7	HPRT1
73340-41-7	CDK2
73340-41-7	GSK3B
73340-41-7	BACE1
73340-41-7	CASP3
73340-41-7	MAPK10
73340-41-7	CCNA2
73340-41-7	ESR2
73340-41-7	NR1H4
73340-41-7	ADH
73340-41-7	FGFR1
73340-41-7	CA2
73340-41-7	SULT2B1
73340-41-7	GPI
73340-41-7	SULT1E1
73340-41-7	SHBG
73340-41-7	INSR
73340-41-7	ADAM17
73340-41-7	NR1I2
73340-41-7	DPEP1
73340-41-7	MTAP
73340-41-7	F2
73340-41-7	FECH
73340-41-7	CTNNA1
73340-41-7	THRB
73340-41-7	NR3C2
73340-41-7	DCK
73340-41-7	ABL1
73340-41-7	KDR
73340-41-7	RAB5A
73340-41-7	RXRA
73340-41-7	SDS
73340-41-7	RARB
73340-41-7	GART
73340-41-7	RXRB
73340-41-7	DTYMK
73340-41-7	RARG
73340-41-7	FABP7
73340-41-7	GSTP1
73340-41-7	MAPK14
73340-41-7	GSTT2
73340-41-7	VDR
73340-41-7	ABO
73340-41-7	SEC14L2
73340-41-7	SULT2A1
73340-41-7	PFKFB1
73340-41-7	STS
73340-41-7	GCK
73340-41-7	F10
73340-41-7	DHODH
73340-41-7	TTPA
73340-41-7	OAT
73340-41-7	THRA
73340-41-7	LSS
73340-41-7	ALB
73340-41-7	PPIA
73340-41-7	EIF4E
73340-41-7	CFB
73340-41-7	RARA
73340-41-7	AMY2A
73340-41-7	HPGDS
73340-41-7	PTPN11
73340-41-7	BMP2
73340-41-7	FGG
73340-41-7	YARS
73340-41-7	DUSP6
73340-41-7	TRAPPC3
73340-41-7	IGF1
73340-41-7	BST1
73340-41-7	CDA
73340-41-7	SRC
73340-41-7	PDE4B
73340-41-7	KIF11
73340-41-7	TEK
73340-41-7	AKR1C1
73340-41-7	EGFR
73340-41-7	PGF
73340-41-7	HCK
73340-41-7	PROCR
73340-41-7	CBS
73340-41-7	BCL2L1
73340-41-7	SOD2
73340-41-7	MMP3
73340-41-7	NQO1
73340-41-7	PDE5A
73340-41-7	AHCY
73340-41-7	CES1
73340-41-7	APAF1
73340-41-7	CASP1
73340-41-7	MTHFD1
73340-41-7	SERPINA1
73340-41-7	GC
73340-41-7	HMGCR
73340-41-7	ESRRG
73340-41-7	PGR
73340-41-7	AMD1
73340-41-7	PDK2
73340-41-7	CTSG
73340-41-7	TYMS
73340-41-7	RBP4
73340-41-7	CTSK
73340-41-7	MMP12
73340-41-7	RFK
73340-41-7	ADAM33
73340-41-7	NMNAT1
73340-41-7	HADH
73340-41-7	TGM3
73340-41-7	PCK1
7-O-methylisomucronulatol	AKR1B1
7-O-methylisomucronulatol	METAP2
7-O-methylisomucronulatol	CRABP2
7-O-methylisomucronulatol	HSD17B1
7-O-methylisomucronulatol	MME
7-O-methylisomucronulatol	PDE4D
7-O-methylisomucronulatol	SORD
7-O-methylisomucronulatol	PRKACA
7-O-methylisomucronulatol	AR
7-O-methylisomucronulatol	PTPN1
7-O-methylisomucronulatol	GSTP1
7-O-methylisomucronulatol	PDPK1
7-O-methylisomucronulatol	FKBP1A
7-O-methylisomucronulatol	THRB
7-O-methylisomucronulatol	MMP3
7-O-methylisomucronulatol	CA2
7-O-methylisomucronulatol	GSTA1
7-O-methylisomucronulatol	LTA4H
7-O-methylisomucronulatol	AKR1C2
7-O-methylisomucronulatol	UCK2
7-O-methylisomucronulatol	FECH
7-O-methylisomucronulatol	AKR1C3
7-O-methylisomucronulatol	HSP90AA1
7-O-methylisomucronulatol	IGF1R
7-O-methylisomucronulatol	ADH
7-O-methylisomucronulatol	HCK
7-O-methylisomucronulatol	NR3C1
7-O-methylisomucronulatol	DHODH
7-O-methylisomucronulatol	DUT
7-O-methylisomucronulatol	DTYMK
7-O-methylisomucronulatol	SULT2A1
7-O-methylisomucronulatol	SIRT5
7-O-methylisomucronulatol	EIF4E
7-O-methylisomucronulatol	PPP1CC
7-O-methylisomucronulatol	MAPK10
7-O-methylisomucronulatol	HSD11B1
7-O-methylisomucronulatol	GLO1
7-O-methylisomucronulatol	RAP2A
7-O-methylisomucronulatol	ESR1
7-O-methylisomucronulatol	SULT1A1
7-O-methylisomucronulatol	NR1I2
7-O-methylisomucronulatol	ESR2
7-O-methylisomucronulatol	LCK
7-O-methylisomucronulatol	SULT2B1
7-O-methylisomucronulatol	BIRC7
7-O-methylisomucronulatol	BACE1
7-O-methylisomucronulatol	CDK2
7-O-methylisomucronulatol	PLA2G2A
7-O-methylisomucronulatol	F10
7-O-methylisomucronulatol	FGG
7-O-methylisomucronulatol	MMP12
7-O-methylisomucronulatol	NR3C2
7-O-methylisomucronulatol	VDR
7-O-methylisomucronulatol	FABP3
7-O-methylisomucronulatol	KAT2B
7-O-methylisomucronulatol	GPI
7-O-methylisomucronulatol	SHBG
7-O-methylisomucronulatol	DPEP1
7-O-methylisomucronulatol	CCNA2
7-O-methylisomucronulatol	IMPDH2
7-O-methylisomucronulatol	TGM3
7-O-methylisomucronulatol	PNMT
7-O-methylisomucronulatol	CTSK
7-O-methylisomucronulatol	AMD1
7-O-methylisomucronulatol	ADAM17
7-O-methylisomucronulatol	ESRRG
7-O-methylisomucronulatol	MAPK14
7-O-methylisomucronulatol	HRAS
7-O-methylisomucronulatol	ELANE
7-O-methylisomucronulatol	KIT
7-O-methylisomucronulatol	INSR
7-O-methylisomucronulatol	GSTA3
7-O-methylisomucronulatol	ABO
7-O-methylisomucronulatol	MAP2K1
7-O-methylisomucronulatol	FKBP1B
7-O-methylisomucronulatol	SPR
7-O-methylisomucronulatol	TGFB2
7-O-methylisomucronulatol	TTR
7-O-methylisomucronulatol	FABP6
7-O-methylisomucronulatol	EPHB4
7-O-methylisomucronulatol	GSTM2
7-O-methylisomucronulatol	PAH
7-O-methylisomucronulatol	ALB
7-O-methylisomucronulatol	GART
7-O-methylisomucronulatol	GSK3B
7-O-methylisomucronulatol	SHMT1
7-O-methylisomucronulatol	PGF
7-O-methylisomucronulatol	CBS
7-O-methylisomucronulatol	NOS2
7-O-methylisomucronulatol	SRC
7-O-methylisomucronulatol	PDE4B
7-O-methylisomucronulatol	MAOB
7-O-methylisomucronulatol	GCK
7-O-methylisomucronulatol	EEA1
7-O-methylisomucronulatol	FGFR1
7-O-methylisomucronulatol	SULT1E1
7-O-methylisomucronulatol	ADK
7-O-methylisomucronulatol	OTC
7-O-methylisomucronulatol	CASP1
7-O-methylisomucronulatol	DCK
7-O-methylisomucronulatol	CTNNA1
7-O-methylisomucronulatol	BHMT
7-O-methylisomucronulatol	MMP9
7-O-methylisomucronulatol	HNMT
7-O-methylisomucronulatol	MET
7-O-methylisomucronulatol	XIAP
7-O-methylisomucronulatol	AKT1
7-O-methylisomucronulatol	YARS
7-O-methylisomucronulatol	CTSB
7-O-methylisomucronulatol	PGR
7-O-methylisomucronulatol	JAK2
7-O-methylisomucronulatol	NMNAT1
7-O-methylisomucronulatol	ST14
7-O-methylisomucronulatol	KDR
7-O-methylisomucronulatol	CYP2C9
7-O-methylisomucronulatol	ADAM33
7-O-methylisomucronulatol	GP1BA
7-O-methylisomucronulatol	PCTP
7-O-methylisomucronulatol	BRAF
7-O-methylisomucronulatol	TTPA
7-O-methylisomucronulatol	F2
7-O-methylisomucronulatol	RXRA
7-O-methylisomucronulatol	GC
7-O-methylisomucronulatol	RARA
7-O-methylisomucronulatol	MMP8
7-O-methylisomucronulatol	ABL1
7-O-methylisomucronulatol	GBA
7-O-methylisomucronulatol	HMGCR
7-O-methylisomucronulatol	CFD
7-O-methylisomucronulatol	AHCY
7-O-methylisomucronulatol	RBP4
7-O-methylisomucronulatol	BCL2L1
7-O-methylisomucronulatol	LCN2
7-O-methylisomucronulatol	HPGDS
7-O-methylisomucronulatol	MTHFD1
7-O-methylisomucronulatol	FABP7
7-O-methylisomucronulatol	PIM1
7-O-methylisomucronulatol	MTAP
7-O-methylisomucronulatol	FKBP3
7-O-methylisomucronulatol	CCL5
7-O-methylisomucronulatol	RARG
7-O-methylisomucronulatol	FABP4
7-O-methylisomucronulatol	AMY2A
7-O-methylisomucronulatol	MAOA
7-O-methylisomucronulatol	LGALS2
7-O-methylisomucronulatol	RAB9A
7-O-methylisomucronulatol	RAB9B
Astragaloside IV	GC
Astragaloside IV	AKR1C2
Astragaloside IV	CASP7
Astragaloside IV	BMP2
Astragaloside IV	MAOB
Astragaloside IV	STS
Astragaloside IV	ALB
Astragaloside IV	TTR
Astragaloside IV	HSD17B11
Astragaloside IV	CA12
Astragaloside IV	APOA2
Astragaloside IV	GSTP1
Astragaloside IV	HCK
Astragaloside IV	NPR3
Astragaloside IV	CASP3
Astragaloside IV	CHEK1
Astragaloside IV	NR1H2
Astragaloside IV	GBA
Astragaloside IV	FAP
Astragaloside IV	PPIA
Astragaloside IV	CA2
Astragaloside IV	AURKA
Astragaloside IV	THRB
Astragaloside IV	AKR1B1
Astragaloside IV	CA1
Astragaloside IV	MAPK10
Astragaloside IV	PPARG
Astragaloside IV	TREM1
Astragaloside IV	EGFR
Astragaloside IV	SPARC
Astragaloside IV	PIM1
Astragaloside IV	CMA1
Astragaloside IV	CFB
Astragaloside IV	KDR
Astragaloside IV	TYMP
Astragaloside IV	AKR1C3
Astragaloside IV	SULT2A1
Astragaloside IV	PDE4B
Astragaloside IV	EPHB4
Astragaloside IV	KIF11
Astragaloside IV	CDK5R1
Astragaloside IV	PNP
Astragaloside IV	MAPK14
Astragaloside IV	MTAP
Astragaloside IV	PGR
Astragaloside IV	CDK2
Astragaloside IV	SRC
Astragaloside IV	PAH
Astragaloside IV	HSD17B1
Astragaloside IV	ANXA5
Astragaloside IV	PARP1
Astragaloside IV	PTPN11
Astragaloside IV	TGFBR1
Astragaloside IV	RORA
Astragaloside IV	HSPA8
Astragaloside IV	CFD
Astragaloside IV	ADH1B
Astragaloside IV	PPP5C
Astragaloside IV	TYMS
Astragaloside IV	CRAT
Astragaloside IV	PGF
Astragaloside IV	TNNC1
Astragaloside IV	BCHE
Astragaloside IV	LSS
Astragaloside IV	FABP4
Astragaloside IV	SHBG
Astragaloside IV	HSP90AA1
Astragaloside IV	TTPA
Astragaloside IV	BACE1
Astragaloside IV	LGALS7
Astragaloside IV	ANG
Astragaloside IV	PLAU
Astragaloside IV	MMP3
Astragaloside IV	ESR1
Astragaloside IV	ITK
Astragaloside IV	CTSD
Astragaloside IV	GSK3B
Astragaloside IV	SEC14L2
Astragaloside IV	PLA2G10
Astragaloside IV	NOS3
Astragaloside IV	AHCY
Astragaloside IV	CHIT1
Astragaloside IV	LCK
Astragaloside IV	MAPK1
Astragaloside IV	APCS
Astragaloside IV	PDE4D
Astragaloside IV	MTHFD1
Astragaloside IV	MIF
Astragaloside IV	JAK3
Astragaloside IV	SOD2
Astragaloside IV	BMP7
Astragaloside IV	MAPKAPK2
Astragaloside IV	MAPK8
Astragaloside IV	PDK2
Astragaloside IV	WAS
Astragaloside IV	SYK
Astragaloside IV	ERRA
Astragaloside IV	DHODH
Astragaloside IV	DHFR
Astragaloside IV	SORD
Astragaloside IV	PRKACA
Astragaloside IV	ZAP70
Astragaloside IV	CSNK1G2
Astragaloside IV	NR1H4
Astragaloside IV	ADH
Astragaloside IV	AZGP1
Astragaloside IV	PRKCQ
Astragaloside IV	AMD1
Astragaloside IV	ALDH2
Astragaloside IV	MMP12
Astragaloside IV	IGF1
Astragaloside IV	PDPK1
Astragaloside IV	ABO
Astragaloside IV	AMY2A
Astragaloside IV	F10
Astragaloside IV	HDAC8
Astragaloside IV	DAPK1
Astragaloside IV	CCNA2
Astragaloside IV	IGLV2-8
Astragaloside IV	MMP13
Astragaloside IV	DUSP6
Astragaloside IV	AR
Astragaloside IV	TGM3
Astragaloside IV	FNTA
Astragaloside IV	F2
Astragaloside IV	THRA
Astragaloside IV	YARS
Astragaloside IV	FABP6
Astragaloside IV	REN
Astragaloside IV	CDA
Astragaloside IV	CTSB
Astragaloside IV	FGFR2
Astragaloside IV	MMP8
Astragaloside IV	CES1
Astragaloside IV	CTSK
Astragaloside IV	FABP5
Astragaloside IV	C1R
Astragaloside IV	ARF1
Astragaloside IV	PDE3B
Astragaloside IV	ITGAL
Astragaloside IV	IGF1R
Astragaloside IV	SERPINA1
Astragaloside IV	PTPN1
Astragaloside IV	ISG20
Astragaloside IV	TNK2
Astragaloside IV	HK1
Astragaloside IV	DPP4
Astragaloside IV	NCS1
Astragaloside IV	PLA2G2A
Astragaloside IV	HMGCR
Astragaloside IV	BRAF
Astragaloside IV	CSNK2A1
Astragaloside IV	CYP2C8
Astragaloside IV	HPGDS
Astragaloside IV	C8G
Astragaloside IV	LDHB
Astragaloside IV	MMP2
Astragaloside IV	CTNNA1
Astragaloside IV	PIK3CG
Astragaloside IV	PPARA
Astragaloside IV	BST1
Astragaloside IV	RXRA
Astragaloside IV	HSD11B1
Astragaloside IV	CBR1
Astragaloside IV	FGFR1
Astragaloside IV	ELANE
Astragaloside IV	S100A9
Astragaloside IV	MET
Astragaloside IV	NR3C2
Astragaloside IV	BLVRB
Astragaloside IV	MDM2
Astragaloside IV	EPHX2
Astragaloside IV	FKBP1A
Astragaloside IV	ACPP
Astragaloside IV	ADAM17
Astragaloside IV	ADK
Astragaloside IV	TRAPPC3
Astragaloside IV	ESRRG
Astragaloside IV	ADH1C
Astragaloside IV	JAK2
Astragaloside IV	RBP4
Astragaloside IV	FABP7
Astragaloside IV	NQO1
Astragaloside IV	RAC2
Astragaloside IV	MMP7
Astragaloside IV	IL2
Astragaloside IV	ATOX1
Astragaloside IV	DCK
Astragaloside IV	ME2
Astragaloside IV	FABP3
Astragaloside IV	HEXB
Astragaloside IV	HINT1
Astragaloside IV	B3GAT1
Astragaloside IV	REG1A
Astragaloside IV	PDE5A
Astragaloside IV	SDS
Astragaloside IV	PYGL
Astragaloside IV	PPARD
Astragaloside IV	METAP2
Astragaloside IV	OTC
Astragaloside IV	CTSF
Astragaloside IV	PAK7
Astragaloside IV	RNASEL
Astragaloside IV	FECH
Astragaloside IV	HSP90AB1
Astragaloside IV	RARG
Astragaloside IV	CYP2C9
Astragaloside IV	NR1I3
Astragaloside IV	ALDOA
Astragaloside IV	PAPSS1
Astragaloside IV	EPHA2
Astragaloside IV	PAK6
Astragaloside IV	LGALS2
Astragaloside IV	CSK
Astragaloside IV	GPI
Astragaloside IV	NQO2
Astragaloside IV	NR1I2
Astragaloside IV	CRABP2
Astragaloside IV	MAN1B1
Astragaloside IV	CLK1
Astragaloside IV	HNMT
Astragaloside IV	CCL5
Astragaloside IV	BIRC7
Astragaloside IV	DTYMK
Astragaloside IV	DPEP1
Astragaloside IV	GM2A
Astragaloside IV	VDR
Astragaloside IV	MAP2K1
Astragaloside IV	SULT2B1
Astragaloside IV	LCN2
Astragaloside IV	NOS2
Astragaloside IV	RAB11A
Astragaloside IV	CTSS
Astragaloside IV	SHMT1
Astragaloside IV	UCK2
Astragaloside IV	CLEC4M
Astragaloside IV	XIAP
Astragaloside IV	AGXT
Astragaloside IV	SSE1
Astragaloside IV	AKT1
Astragaloside IV	BCAT2
Astragaloside IV	ACADM
Astragaloside IV	GSTA1
Astragaloside IV	MME
Astragaloside IV	GLO1
Astragaloside IV	GMPR
Astragaloside IV	RNASE3
Astragaloside IV	TPI1
Astragaloside IV	TEK
Astragaloside IV	UMPS
Astragaloside IV	TPH1
Astragaloside IV	LYZ
Astragaloside IV	LGALS3
Astragaloside IV	PADI4
Astragaloside IV	FDPS
Astragaloside IV	PPCDC
Astragaloside IV	MMP9
Astragaloside IV	NR1H3
Astragaloside IV	PCK1
Astragaloside IV	GRB2
Astragaloside IV	CTSG
Astragaloside IV	F7
Astragaloside IV	SULT1E1
Astragaloside IV	NR3C1
Astragaloside IV	C1S
Astragaloside IV	ADAM33
Astragaloside IV	RHOA
Astragaloside IV	ABL1
Astragaloside IV	IMPDH1
Astragaloside IV	ARG2
Astragaloside IV	KIT
Astragaloside IV	RHEB
Astragaloside IV	SRM
Astragaloside IV	ARHGAP1
Astragaloside IV	HNF4G
Astragaloside IV	RXRB
Astragaloside IV	NT5M
Astragaloside IV	RARB
Astragaloside IV	HAGH
Astragaloside IV	F11
Astragaloside IV	OAT
Astragaloside IV	ESR2
Astragaloside IV	ERBB4
Astragaloside IV	CBS
Astragaloside IV	RAB5A
Astragaloside IV	RARA
Astragaloside IV	GSTT2
Astragaloside IV	HPRT1
Astragaloside IV	GCK
Astragaloside IV	LTA4H
Astragaloside IV	AMY1A
Astragaloside IV	AMY1B
Astragaloside IV	AMY1C
Astragaloside IV	CALM1
Astragaloside IV	CALM2
Astragaloside IV	CALM3
Astragaloside IV	GNPDA1
Astragaloside IV	GNPDA2
Bassianin	CASP7
Bassianin	APOA2
Bassianin	ALB
Bassianin	PIM1
Bassianin	THRB
Bassianin	MAPKAPK2
Bassianin	STS
Bassianin	KIF11
Bassianin	BMP2
Bassianin	ITGAL
Bassianin	AKR1C2
Bassianin	TTR
Bassianin	CA2
Bassianin	PGR
Bassianin	AKR1C3
Bassianin	MAPK1
Bassianin	HSD17B11
Bassianin	ADAM17
Bassianin	CCNA2
Bassianin	CASP3
Bassianin	ESR1
Bassianin	CMA1
Bassianin	GSTP1
Bassianin	HSP90AA1
Bassianin	PPARG
Bassianin	HCK
Bassianin	DHODH
Bassianin	PPIA
Bassianin	PDE5A
Bassianin	AKR1B1
Bassianin	METAP1
Bassianin	EGFR
Bassianin	AR
Bassianin	MAOB
Bassianin	CTSV
Bassianin	HSPA8
Bassianin	CDK2
Bassianin	NR3C2
Bassianin	MAPK14
Bassianin	CDK5R1
Bassianin	CYP19A1
Bassianin	BCHE
Bassianin	DDX6
Bassianin	MAPK8
Bassianin	NR1H2
Bassianin	GC
Bassianin	MAPK10
Bassianin	EPHB4
Bassianin	AURKA
Bassianin	DAPK1
Bassianin	MMP13
Bassianin	SULT2A1
Bassianin	ANXA5
Bassianin	PRKACA
Bassianin	TGFBR1
Bassianin	PDE3B
Bassianin	MET
Bassianin	RORA
Bassianin	MTAP
Bassianin	CTSB
Bassianin	F2
Bassianin	TTPA
Bassianin	CES1
Bassianin	F10
Bassianin	CHEK1
Bassianin	ANG
Bassianin	MIF
Bassianin	LSS
Bassianin	LTA4H
Bassianin	DPP4
Bassianin	IGF1R
Bassianin	PTPN1
Bassianin	ESRRG
Bassianin	PPARD
Bassianin	BACE1
Bassianin	HSD17B1
Bassianin	PPP5C
Bassianin	DUSP6
Bassianin	NOS3
Bassianin	CSNK2A1
Bassianin	TYMS
Bassianin	SHBG
Bassianin	ADH1B
Bassianin	PDPK1
Bassianin	TNNC1
Bassianin	FNTA
Bassianin	PDE4B
Bassianin	METAP2
Bassianin	HDAC8
Bassianin	DHFR
Bassianin	EPHX2
Bassianin	MMP8
Bassianin	SRC
Bassianin	MTHFD1
Bassianin	RXRA
Bassianin	CHIT1
Bassianin	MMP12
Bassianin	PNMT
Bassianin	PYGL
Bassianin	CTSS
Bassianin	SEC14L2
Bassianin	FGFR1
Bassianin	MMP3
Bassianin	PAH
Bassianin	KDR
Bassianin	CFB
Bassianin	NQO1
Bassianin	CFD
Bassianin	CLPP
Bassianin	CRAT
Bassianin	PLK1
Bassianin	PNP
Bassianin	ADH1C
Bassianin	IGLV2-8
Bassianin	PLAU
Bassianin	ESR2
Bassianin	CBR1
Bassianin	SORD
Bassianin	CDK6
Bassianin	HSD11B1
Bassianin	BRAF
Bassianin	AKT1
Bassianin	CA1
Bassianin	GSK3B
Bassianin	DCK
Bassianin	RBP4
Bassianin	NR1H4
Bassianin	FABP4
Bassianin	GSTA1
Bassianin	WAS
Bassianin	NR1I3
Bassianin	CTSK
Bassianin	SERPINA1
Bassianin	IL2
Bassianin	PDE4D
Bassianin	PAK7
Bassianin	AMD1
Bassianin	PPARA
Bassianin	GSR
Bassianin	HADH
Bassianin	PCK1
Bassianin	ABO
Bassianin	CDA
Bassianin	ERRA
Bassianin	TRAPPC3
Bassianin	ADH
Bassianin	HMGCR
Bassianin	HPGDS
Bassianin	ADORA2A
Bassianin	REN
Bassianin	PARP1
Bassianin	ADK
Bassianin	ABL1
Bassianin	PLA2G2A
Bassianin	LCK
Bassianin	ERBB4
Bassianin	PTPN11
Bassianin	AKR1C1
Bassianin	YARS
Bassianin	PGF
Bassianin	CTNNA1
Bassianin	NQO2
Bassianin	ISG20
Bassianin	PIK3CG
Bassianin	FABP5
Bassianin	ELANE
Bassianin	ALDH2
Bassianin	ITK
Bassianin	F7
Bassianin	CCNT1
Bassianin	SOD2
Bassianin	HPN
Bassianin	SYK
Bassianin	MDM2
Bassianin	XIAP
Bassianin	TNK2
Bassianin	HK1
Bassianin	FGFR2
Bassianin	CTSG
Bassianin	MMP2
Bassianin	SULT2B1
Bassianin	JAK3
Bassianin	REG1A
Bassianin	HNF4G
Bassianin	MMP7
Bassianin	FABP3
Bassianin	OTC
Bassianin	PADI4
Bassianin	GLO1
Bassianin	PLAT
Bassianin	UCK2
Bassianin	S100A9
Bassianin	NR1H3
Bassianin	RNASEL
Bassianin	RARG
Bassianin	RHOA
Bassianin	BLVRB
Bassianin	FABP6
Bassianin	AHCY
Bassianin	RHEB
Bassianin	IMPDH2
Bassianin	AKT2
Bassianin	FKBP1A
Bassianin	TGM3
Bassianin	PDHB
Bassianin	CYP2C8
Bassianin	SETD7
Bassianin	CRABP2
Bassianin	FABP7
Bassianin	GBA
Bassianin	TGM2
Bassianin	ACE2
Bassianin	SHMT1
Bassianin	THRA
Bassianin	PDK2
Bassianin	NR3C1
Bassianin	IGF1
Bassianin	GM2A
Bassianin	C8G
Bassianin	CTSF
Bassianin	SULT1E1
Bassianin	ACADM
Bassianin	ZAP70
Bassianin	GPI
Bassianin	RARB
Bassianin	JAK2
Bassianin	RARA
Bassianin	CYP2C9
Bassianin	PRKCQ
Bassianin	DPEP1
Bassianin	CSK
Bassianin	NR1I2
Bassianin	BIRC7
Bassianin	ACPP
Bassianin	LGALS3
Bassianin	NOS2
Bassianin	MAP2K1
Bassianin	SSE1
Bassianin	ARHGAP1
Bassianin	CD1A
Bassianin	AGXT
Bassianin	RNASE3
Bassianin	ARSA
Bassianin	LYZ
Bassianin	HEXB
Bassianin	ALDOA
Bassianin	FOLH1
Bassianin	BST1
Bassianin	GALE
Bassianin	FECH
Bassianin	TEK
Bassianin	TPI1
Bassianin	CCL5
Bassianin	GRB2
Bassianin	VDR
Bassianin	PAK6
Bassianin	TPH1
Bassianin	SDS
Bassianin	HMOX1
Bassianin	NMNAT1
Bassianin	RAB11A
Bassianin	MMP9
Bassianin	KYAT1
Bassianin	F11
Bassianin	LCN2
Bassianin	GSTA3
Bassianin	HSP90AB1
Bassianin	PSAP
Bassianin	LDHB
Bassianin	RXRB
Bassianin	HNMT
Bassianin	UMPS
Bassianin	FDPS
Bassianin	TK1
Bassianin	BPI
Bassianin	LGALS2
Bassianin	BCAT2
Bassianin	IMPA1
Bassianin	KIT
Bassianin	CBS
Bassianin	RAB5A
Bassianin	PPCDC
Bassianin	ST14
Bassianin	GART
Bassianin	PLEKHA4
Bassianin	GSTM2
Bassianin	APRT
Bassianin	DTYMK
Bassianin	MME
Bassianin	AMY1A
Bassianin	AMY1B
Bassianin	AMY1C
Bassianin	CALM1
Bassianin	CALM2
Bassianin	CALM3
Beauvericin	MAPK10
Beauvericin	GSTP1
Beauvericin	TTR
Beauvericin	MAPK8
Beauvericin	PPIA
Beauvericin	MAPKAPK2
Beauvericin	GBA
Beauvericin	BCHE
Beauvericin	AR
Beauvericin	KIF11
Beauvericin	ANXA5
Beauvericin	PPARG
Beauvericin	PDE4D
Beauvericin	PIM1
Beauvericin	PTPN1
Beauvericin	CA2
Beauvericin	TGFBR1
Beauvericin	SRC
Beauvericin	CFB
Beauvericin	MMP3
Beauvericin	MAPK14
Beauvericin	MTHFD1
Beauvericin	APCS
Beauvericin	CTSB
Beauvericin	EGFR
Beauvericin	HSP90AA1
Beauvericin	CASP3
Beauvericin	CDK2
Beauvericin	GSR
Beauvericin	FABP4
Beauvericin	PDE5A
Beauvericin	ANG
Beauvericin	F2
Beauvericin	F10
Beauvericin	LGALS7
Beauvericin	DPP4
Beauvericin	AKR1B1
Beauvericin	ITK
Beauvericin	NOS3
Beauvericin	MIF
Beauvericin	TNNC1
Beauvericin	PNP
Beauvericin	BRAF
Beauvericin	PDE4B
Beauvericin	KDR
Beauvericin	CHEK1
Beauvericin	CBR1
Beauvericin	LSS
Beauvericin	PRKACA
Beauvericin	MMP8
Beauvericin	ALB
Beauvericin	PARP1
Beauvericin	SHBG
Beauvericin	CCNA2
Beauvericin	GSK3B
Beauvericin	NR1H4
Beauvericin	CTSK
Beauvericin	WAS
Beauvericin	LCK
Beauvericin	EPHX2
Beauvericin	PPARD
Beauvericin	ESR1
Beauvericin	PLAT
Beauvericin	PLA2G2A
Beauvericin	CES1
Beauvericin	CDA
Beauvericin	SORD
Beauvericin	SYK
Beauvericin	RNASEL
Beauvericin	PLAU
Beauvericin	MMP12
Beauvericin	METAP2
Beauvericin	FGFR2
Beauvericin	BCAT2
Beauvericin	ME2
Beauvericin	FABP5
Beauvericin	PAH
Beauvericin	ISG20
Beauvericin	THRA
Beauvericin	IMPDH2
Beauvericin	PDE3B
Beauvericin	CHIT1
Beauvericin	NR3C2
Beauvericin	MMP7
Beauvericin	IGF1R
Beauvericin	PDPK1
Beauvericin	MMP13
Beauvericin	ACPP
Beauvericin	LCN2
Beauvericin	AURKA
Beauvericin	ADH
Beauvericin	PADI4
Beauvericin	NCS1
Beauvericin	HMGCR
Beauvericin	HSD17B1
Beauvericin	SULT2A1
Beauvericin	BLVRB
Beauvericin	PDK2
Beauvericin	ADK
Beauvericin	HDAC8
Beauvericin	CYP2C9
Beauvericin	DHFR
Beauvericin	MET
Beauvericin	ABO
Beauvericin	NR1I3
Beauvericin	PCK1
Beauvericin	JAK3
Beauvericin	ADAM17
Beauvericin	PPARA
Beauvericin	AHCY
Beauvericin	ELANE
Beauvericin	RNASE3
Beauvericin	REN
Beauvericin	IGF1
Beauvericin	PIK3CG
Beauvericin	FNTA
Beauvericin	SEC14L2
Beauvericin	TPI1
Beauvericin	ESRRG
Beauvericin	UCK2
Beauvericin	ITGAL
Beauvericin	BST1
Beauvericin	HCK
Beauvericin	TYMS
Beauvericin	HPN
Beauvericin	ADH1C
Beauvericin	MDM2
Beauvericin	TGM3
Beauvericin	DHODH
Beauvericin	HSD11B1
Beauvericin	AKR1C3
Beauvericin	CCL5
Beauvericin	BPI
Beauvericin	LGALS2
Beauvericin	RXRA
Beauvericin	DPEP1
Beauvericin	NR1H3
Beauvericin	NQO1
Beauvericin	PAK7
Beauvericin	BACE1
Beauvericin	TPH1
Beauvericin	CTNNA1
Beauvericin	MMP9
Beauvericin	FKBP1A
Beauvericin	PSAP
Beauvericin	NMNAT1
Beauvericin	MMP2
Beauvericin	CTSS
Beauvericin	C1S
Beauvericin	HPGDS
Beauvericin	NR1I2
Beauvericin	ALAD
Beauvericin	MAN1B1
Beauvericin	GPI
Beauvericin	FABP6
Beauvericin	DCK
Beauvericin	CDK6
Beauvericin	XIAP
Beauvericin	MAOB
Beauvericin	CLK1
Beauvericin	SHMT1
Beauvericin	AGXT
Beauvericin	FABP3
Beauvericin	PYGL
Beauvericin	CTSF
Beauvericin	PGR
Beauvericin	CTSG
Beauvericin	SDS
Beauvericin	IL2
Beauvericin	GM2A
Beauvericin	EPHB4
Beauvericin	GSTA1
Beauvericin	OAT
Beauvericin	PAPSS1
Beauvericin	HAGH
Beauvericin	THRB
Beauvericin	CYP2C8
Beauvericin	CMA1
Beauvericin	ERBB4
Beauvericin	GSTT2
Beauvericin	RBP4
Beauvericin	HSPA8
Beauvericin	HADH
Beauvericin	HNMT
Beauvericin	PLEKHA4
Beauvericin	PPCDC
Beauvericin	SETD7
Beauvericin	LGALS3
Beauvericin	PIK3R1
Beauvericin	SULT1E1
Beauvericin	PRKCQ
Beauvericin	BHMT
Beauvericin	DTYMK
Beauvericin	PAK6
Beauvericin	BIRC7
Beauvericin	F11
Beauvericin	GCDH
Beauvericin	FDPS
Beauvericin	B3GAT1
Beauvericin	TPSB2
Beauvericin	MME
Beauvericin	CD209
Beauvericin	JAK2
Beauvericin	ESR2
Beauvericin	IMPDH1
Beauvericin	AMD1
Beauvericin	RARA
Beauvericin	HEXB
Beauvericin	NR1H2
Beauvericin	DCPS
Beauvericin	CDK7
Beauvericin	SULT2B1
Beauvericin	GP1BA
Beauvericin	RARG
Beauvericin	KYAT1
Beauvericin	SSE1
Beauvericin	LTA4H
Beauvericin	OTC
Beauvericin	RNASE2
Beauvericin	TGFB2
Beauvericin	TEK
Beauvericin	WARS
Beauvericin	GRB2
Beauvericin	ABL1
Beauvericin	ZAP70
Beauvericin	BCL2L1
Beauvericin	MAP2K1
Beauvericin	NOS2
Beauvericin	PPP1CC
Beauvericin	GSTM2
Beauvericin	PKLR
Beauvericin	HPRT1
Beauvericin	CBS
Beauvericin	KAT2B
Beauvericin	FKBP1B
Beauvericin	FECH
Beauvericin	CRABP2
Beauvericin	GSTA3
Beauvericin	AMY2A
Beauvericin	RARB
Beauvericin	NT5M
Beauvericin	KIT
Beauvericin	CASP1
Beauvericin	HNF4G
Beauvericin	ATIC
Beauvericin	HINT1
Beauvericin	EIF4E
Beauvericin	NR3C1
Beauvericin	DUT
Beauvericin	STAT1
Beauvericin	SELE
Beauvericin	LYZ
Beauvericin	ADAM33
Beauvericin	HMOX1
Beauvericin	ARF4
Beauvericin	CDC42
Beauvericin	GSTZ1
Beauvericin	VDR
Beauvericin	APAF1
Beauvericin	FKBP3
Beauvericin	GLO1
Beauvericin	FGFR1
Beauvericin	PCTP
Beauvericin	BTK
Beauvericin	FGG
Beauvericin	RXRB
Beauvericin	F7
Beauvericin	HRAS
Beauvericin	TAP1
Beauvericin	RAB5A
Beauvericin	DAPK1
Beauvericin	ARL5B
Beauvericin	TTPA
Beauvericin	PFKFB1
Beauvericin	RORA
Beauvericin	RAN
Beauvericin	RAC1
Beauvericin	AKT1
Beauvericin	ITPKA
Beauvericin	EEA1
Beauvericin	INSR
Beauvericin	SULT1A1
Beauvericin	RFK
Beauvericin	PMS2
Beauvericin	ARL5A
Beauvericin	PROCR
Beauvericin	GMPR2
Beauvericin	GMPR
Beauvericin	RAP2A
Beauvericin	SPR
Beauvericin	IVD
Beauvericin	CALM1
Beauvericin	CALM2
Beauvericin	CALM3
Beauvericin	GNPDA1
Beauvericin	GNPDA2
Bifendate	BTK
Bifendate	RNASE3
Bifendate	RAP2A
Bifendate	SULT2A1
Bifendate	IMPDH2
Bifendate	FGFR1
Bifendate	FKBP1A
Bifendate	FGG
Bifendate	AR
Bifendate	CTSK
Bifendate	GSTP1
Bifendate	ANG
Bifendate	DTYMK
Bifendate	SULT1A1
Bifendate	LCK
Bifendate	CYP2C9
Bifendate	MAPK10
Bifendate	PDE4D
Bifendate	SULT2B1
Bifendate	TPI1
Bifendate	HSP90AA1
Bifendate	FDPS
Bifendate	PIM1
Bifendate	PTPN1
Bifendate	APAF1
Bifendate	SPR
Bifendate	CTSB
Bifendate	AKR1B1
Bifendate	OAT
Bifendate	HRAS
Bifendate	CASP1
Bifendate	BACE1
Bifendate	CRABP2
Bifendate	CCNA2
Bifendate	SIRT5
Bifendate	CDK2
Bifendate	ABO
[truncated: 6,761 more rows]
