# Supplementary material for: The Effect of Hedysarum multijugum Maxim.-Chuanxiong rhizoma Compound on Ischemic Stroke: A Research Based on Network and Experimental Pharmacology
Source: Oxid Med Cell Longev. 2020 Oct 6;2020:6072380. doi: 10.1155/2020/6072380 (PMC7558800; doi:10.1155/2020/6072380)
Supplement: Supplementary Materials — Table S1: compound targets for each compound of HCC. Table S2: IS genes. Table S3: enrichment analysis of clusters based on Gene Ontology (GO) annotation of HCC-IS PPI network. Table S4: pathway enrichment analysis of HCC-IS PPI network. [file 6072380.f1.zip › Supplementary Materials/Table S2.xlsx]

## Sheet: Sheet1
Table S2 Ischemic Stroke Genes
Gene Symbol	Description	Relevance score
F5	Coagulation Factor V	51.42
F2	Coagulation Factor II, Thrombin	49.74
NOS3	Nitric Oxide Synthase 3	41.57
NOTCH3	Notch Receptor 3	41.43
ALOX5AP	Arachidonate 5-Lipoxygenase Activating Protein	39.35
MTHFR	Methylenetetrahydrofolate Reductase	36.5
PRKCH	Protein Kinase C Eta	35.08
FBN1	Fibrillin 1	32.86
LDLR	Low Density Lipoprotein Receptor	29.25
CRP	C-Reactive Protein	27.49
ACE	Angiotensin I Converting Enzyme	26.81
COL4A1	Collagen Type IV Alpha 1 Chain	26.79
SERPINE1	Serpin Family E Member 1	25.71
SELP	Selectin P	25.64
PLAT	Plasminogen Activator, Tissue Type	25.59
APOE	Apolipoprotein E	23.81
PDE4D	Phosphodiesterase 4D	23.74
PIK3CA	Phosphatidylinositol-4,5-Bisphosphate 3-Kinase Catalytic Subunit Alpha	23.26
ACSL4	Acyl-CoA Synthetase Long Chain Family Member 4	22.73
MT-TL1	Mitochondrially Encoded TRNA-Leu (UUA/G) 1	22.73
PON1	Paraoxonase 1	21.33
VWF	Von Willebrand Factor	21.05
HTRA1	HtrA Serine Peptidase 1	20.16
FGA	Fibrinogen Alpha Chain	19.43
APOH	Apolipoprotein H	19.35
LPA	Lipoprotein(A)	18.58
AGTR1	Angiotensin II Receptor Type 1	18.47
APOB	Apolipoprotein B	18.4
SERPINC1	Serpin Family C Member 1	18.27
F7	Coagulation Factor VII	18.13
ADAMTS13	ADAM Metallopeptidase With Thrombospondin Type 1 Motif 13	17.99
PLA2G7	Phospholipase A2 Group VII	17.94
EPHX2	Epoxide Hydrolase 2	17.9
GUCY1A1	Guanylate Cyclase 1 Soluble Subunit Alpha 1	17.36
ENO2	Enolase 2	17.19
CDKN2B-AS1	CDKN2B Antisense RNA 1	17.07
TLR4	Toll Like Receptor 4	17.03
THBD	Thrombomodulin	16.98
PON2	Paraoxonase 2	16.48
F3	Coagulation Factor III, Tissue Factor	16.42
PROZ	Protein Z, Vitamin K Dependent Plasma Glycoprotein	16.28
MALAT1	Metastasis Associated Lung Adenocarcinoma Transcript 1	15.23
COG2	Component Of Oligomeric Golgi Complex 2	15.12
MROS	Melkersson-Rosenthal Syndrome	15.04
P2RY12	Purinergic Receptor P2Y12	14.96
REN	Renin	14.82
GP6	Glycoprotein VI Platelet	14.82
SULT1A3	Sulfotransferase Family 1A Member 3	14.76
TBXA2R	Thromboxane A2 Receptor	14.71
HMGB1	High Mobility Group Box 1	14.71
ACVRL1	Activin A Receptor Like Type 1	14.63
AQP4	Aquaporin 4	14.33
CST3	Cystatin C	14.18
NGB	Neuroglobin	14.18
CASP3	Caspase 3	13.9
ADA2	Adenosine Deaminase 2	13.87
MBP	Myelin Basic Protein	13.87
ENG	Endoglin	13.83
LOX	Lysyl Oxidase	13.5
PLG	Plasminogen	13.36
PTGIS	Prostaglandin I2 Synthase	13.36
SLC1A2	Solute Carrier Family 1 Member 2	13.13
MIAT	Myocardial Infarction Associated Transcript	13.13
HMGCR	3-Hydroxy-3-Methylglutaryl-CoA Reductase	12.59
PF4	Platelet Factor 4	12.23
MMAA	Metabolism Of Cobalamin Associated A	12.15
FGB	Fibrinogen Beta Chain	12.08
HBA1	Hemoglobin Subunit Alpha 1	12.05
HSPA4	Heat Shock Protein Family A (Hsp70) Member 4	11.98
NES	Nestin	11.98
SERPINF2	Serpin Family F Member 2	11.89
CREB1	CAMP Responsive Element Binding Protein 1	11.8
PPBP	Pro-Platelet Basic Protein	11.8
CYCS	Cytochrome C, Somatic	11.67
SERPIND1	Serpin Family D Member 1	11.67
RTN4	Reticulon 4	11.67
AGTR2	Angiotensin II Receptor Type 2	11.67
MAP2	Microtubule Associated Protein 2	11.67
SLC2A10	Solute Carrier Family 2 Member 10	11.38
IL6	Interleukin 6	11.37
AKT1	AKT Serine/Threonine Kinase 1	11.36
GDNF	Glial Cell Derived Neurotrophic Factor	11.36
NFE2L2	Nuclear Factor, Erythroid 2 Like 2	11.36
ENTPD1	Ectonucleoside Triphosphate Diphosphohydrolase 1	11.36
ASAH1	N-Acylsphingosine Amidohydrolase 1	11.36
BMP7	Bone Morphogenetic Protein 7	11.36
DCX	Doublecortin	11.36
AIF1	Allograft Inflammatory Factor 1	11.36
TSPAN33	Tetraspanin 33	11.36
SON	SON DNA Binding Protein	11.07
PROC	Protein C, Inactivator Of Coagulation Factors Va And VIIIa	10.61
MMP9	Matrix Metallopeptidase 9	10.23
TNF	Tumor Necrosis Factor	9.48
ADIPOQ	Adiponectin, C1Q And Collagen Domain Containing	9.37
ITGB3	Integrin Subunit Beta 3	9.06
GATA3	GATA Binding Protein 3	8.59
PCCA	Propionyl-CoA Carboxylase Subunit Alpha	8.59
PCCB	Propionyl-CoA Carboxylase Subunit Beta	8.59
MAN2B1	Mannosidase Alpha Class 2B Member 1	8.59
UQCRFS1	Ubiquinol-Cytochrome C Reductase, Rieske Iron-Sulfur Polypeptide 1	8.59
MMACHC	Metabolism Of Cobalamin Associated C	8.59
VPS11	VPS11 Core Subunit Of CORVET And HOPS Complexes	8.59
MMUT	Methylmalonyl-CoA Mutase	8.59
HHT4	Telangiectasia, Hereditary Hemorrhagic, Type 4	8.59
IL10	Interleukin 10	8.58
TGFBR1	Transforming Growth Factor Beta Receptor 1	8.56
IL1B	Interleukin 1 Beta	8.54
ITGA2	Integrin Subunit Alpha 2	8.48
NOTCH1	Notch Receptor 1	8.29
CALCA	Calcitonin Related Polypeptide Alpha	8.22
SELE	Selectin E	8.1
ZFHX3	Zinc Finger Homeobox 3	8.05
NPPB	Natriuretic Peptide B	7.9
CTF1	Cardiotrophin 1	7.75
F13A1	Coagulation Factor XIII A Chain	7.6
ICAM1	Intercellular Adhesion Molecule 1	7.53
AGT	Angiotensinogen	7.53
GP1BA	Glycoprotein Ib Platelet Subunit Alpha	7.42
IL4	Interleukin 4	7.31
IL1RN	Interleukin 1 Receptor Antagonist	7.26
TGFBR2	Transforming Growth Factor Beta Receptor 2	7.21
MIR146A	MicroRNA 146a	7.14
COL4A2	Collagen Type IV Alpha 2 Chain	7.11
PPARG	Peroxisome Proliferator Activated Receptor Gamma	7.05
BDNF	Brain Derived Neurotrophic Factor	6.95
LPL	Lipoprotein Lipase	6.93
APOA5	Apolipoprotein A5	6.83
SMAD3	SMAD Family Member 3	6.78
ELN	Elastin	6.78
FOXE3	Forkhead Box E3	6.78
IGF1	Insulin Like Growth Factor 1	6.69
CYP2C19	Cytochrome P450 Family 2 Subfamily C Member 19	6.47
LTA	Lymphotoxin Alpha	6.3
PRKG1	Protein Kinase CGMP-Dependent 1	6.3
MMP3	Matrix Metallopeptidase 3	6.28
F8	Coagulation Factor VIII	6.27
F11	Coagulation Factor XI	6.25
PTGS2	Prostaglandin-Endoperoxide Synthase 2	6.1
MT-CO2	Mitochondrially Encoded Cytochrome C Oxidase II	6.08
MT-ND6	Mitochondrially Encoded NADH:Ubiquinone Oxidoreductase Core Subunit 6	6.08
MT-ATP6	Mitochondrially Encoded ATP Synthase Membrane Subunit 6	6.08
MT-CYB	Mitochondrially Encoded Cytochrome B	6.08
MT-ND3	Mitochondrially Encoded NADH:Ubiquinone Oxidoreductase Core Subunit 3	6.08
MT-CO3	Mitochondrially Encoded Cytochrome C Oxidase III	6.08
MT-ATP8	Mitochondrially Encoded ATP Synthase Membrane Subunit 8	6.08
EGF	Epidermal Growth Factor	6.07
JAG1	Jagged Canonical Notch Ligand 1	6.07
CFLAR	CASP8 And FADD Like Apoptosis Regulator	6.07
RBPJ	Recombination Signal Binding Protein For Immunoglobulin Kappa J Region	6.07
TREX1	Three Prime Repair Exonuclease 1	6.07
SRRT	Serrate, RNA Effector Molecule	6.07
NINJ2	Ninjurin 2	6.07
VEGFA	Vascular Endothelial Growth Factor A	6
CXCL8	C-X-C Motif Chemokine Ligand 8	5.98
CDKN2B	Cyclin Dependent Kinase Inhibitor 2B	5.97
CXCL12	C-X-C Motif Chemokine Ligand 12	5.87
HDAC9	Histone Deacetylase 9	5.86
ABO	ABO, Alpha 1-3-N-Acetylgalactosaminyltransferase And Alpha 1-3-Galactosyltransferase	5.86
FGG	Fibrinogen Gamma Chain	5.77
ITGA2B	Integrin Subunit Alpha 2b	5.76
CPB2	Carboxypeptidase B2	5.73
ACTA2	Actin Alpha 2, Smooth Muscle	5.72
CCL2	C-C Motif Chemokine Ligand 2	5.65
ALDH2	Aldehyde Dehydrogenase 2 Family Member	5.61
CDKN2A	Cyclin Dependent Kinase Inhibitor 2A	5.57
NPPA	Natriuretic Peptide A	5.46
PITX2	Paired Like Homeodomain 2	5.41
APOA1	Apolipoprotein A1	5.39
IL1A	Interleukin 1 Alpha	5.36
ITIH4	Inter-Alpha-Trypsin Inhibitor Heavy Chain 4	5.33
MIR196A2	MicroRNA 196a-2	5.26
CD14	CD14 Molecule	5.21
ADRB2	Adrenoceptor Beta 2	5.2
VCAM1	Vascular Cell Adhesion Molecule 1	5.2
HABP2	Hyaluronan Binding Protein 2	5.17
S100B	S100 Calcium Binding Protein B	5.17
MMP12	Matrix Metallopeptidase 12	4.96
TGFB1	Transforming Growth Factor Beta 1	4.85
F13B	Coagulation Factor XIII B Chain	4.83
CCL11	C-C Motif Chemokine Ligand 11	4.81
MIR499A	MicroRNA 499a	4.8
RETN	Resistin	4.77
NOS1	Nitric Oxide Synthase 1	4.74
CETP	Cholesteryl Ester Transfer Protein	4.73
COL3A1	Collagen Type III Alpha 1 Chain	4.73
GFAP	Glial Fibrillary Acidic Protein	4.67
TNNT2	Troponin T2, Cardiac Type	4.64
OLR1	Oxidized Low Density Lipoprotein Receptor 1	4.64
CYP4A11	Cytochrome P450 Family 4 Subfamily A Member 11	4.6
ADM	Adrenomedullin	4.57
NOS2	Nitric Oxide Synthase 2	4.53
CYP4F2	Cytochrome P450 Family 4 Subfamily F Member 2	4.5
TNFRSF11B	TNF Receptor Superfamily Member 11b	4.49
NPY	Neuropeptide Y	4.46
ESR1	Estrogen Receptor 1	4.43
EDN1	Endothelin 1	4.38
LIPC	Lipase C, Hepatic Type	4.35
F10	Coagulation Factor X	4.33
CD40LG	CD40 Ligand	4.33
ASS1	Argininosuccinate Synthase 1	4.3
HADHA	Hydroxyacyl-CoA Dehydrogenase Trifunctional Multienzyme Complex Subunit Alpha	4.3
ACADSB	Acyl-CoA Dehydrogenase Short/Branched Chain	4.3
ACTN4	Actinin Alpha 4	4.3
OTC	Ornithine Carbamoyltransferase	4.3
HMGCL	3-Hydroxy-3-Methylglutaryl-CoA Lyase	4.3
NPHS1	NPHS1 Adhesion Molecule, Nephrin	4.3
HLCS	Holocarboxylase Synthetase	4.3
NAGS	N-Acetylglutamate Synthase	4.3
EFEMP2	EGF Containing Fibulin Extracellular Matrix Protein 2	4.3
ADAMTS2	ADAM Metallopeptidase With Thrombospondin Type 1 Motif 2	4.3
LTBP4	Latent Transforming Growth Factor Beta Binding Protein 4	4.3
COL5A2	Collagen Type V Alpha 2 Chain	4.3
NPHS2	NPHS2 Stomatin Family Member, Podocin	4.3
LRRC4C	Leucine Rich Repeat Containing 4C	4.3
DGCR2	DiGeorge Syndrome Critical Region Gene 2	4.3
CRYGD	Crystallin Gamma D	4.3
COG6	Component Of Oligomeric Golgi Complex 6	4.3
MIR6501	MicroRNA 6501	4.3
LOC105378525	Uncharacterized LOC105378525	4.3
LOC105378526	Uncharacterized LOC105378526	4.3
CBS	Cystathionine-Beta-Synthase	4.26
F2R	Coagulation Factor II Thrombin Receptor	4.26
LTC4S	Leukotriene C4 Synthase	4.26
IL18	Interleukin 18	4.24
GJA4	Gap Junction Protein Alpha 4	4.23
C5	Complement C5	4.19
PECAM1	Platelet And Endothelial Cell Adhesion Molecule 1	4.19
MYH11	Myosin Heavy Chain 11	4.16
AVP	Arginine Vasopressin	4.15
HP	Haptoglobin	4.15
KALRN	Kalirin RhoGEF Kinase	4.15
PROCR	Protein C Receptor	4.15
IGFBP3	Insulin Like Growth Factor Binding Protein 3	4.14
VDR	Vitamin D Receptor	4.11
FABP4	Fatty Acid Binding Protein 4	4.11
KCNK17	Potassium Two Pore Domain Channel Subfamily K Member 17	4.11
CDH13	Cadherin 13	4.1
CYP2C8	Cytochrome P450 Family 2 Subfamily C Member 8	4.02
PCSK9	Proprotein Convertase Subtilisin/Kexin Type 9	3.99
IL5RA	Interleukin 5 Receptor Subunit Alpha	3.94
MMP2	Matrix Metallopeptidase 2	3.9
SMARCA4	SWI/SNF Related, Matrix Associated, Actin Dependent Regulator Of Chromatin, Subfamily A, Member 4	3.88
MTAP	Methylthioadenosine Phosphorylase	3.88
KNG1	Kininogen 1	3.88
ABCB1	ATP Binding Cassette Subfamily B Member 1	3.85
TBXAS1	Thromboxane A Synthase 1	3.85
TFPI	Tissue Factor Pathway Inhibitor	3.83
CELSR1	Cadherin EGF LAG Seven-Pass G-Type Receptor 1	3.83
ITGB1	Integrin Subunit Beta 1	3.8
APOC3	Apolipoprotein C3	3.8
RNLS	Renalase, FAD Dependent Amine Oxidase	3.8
ACE2	Angiotensin I Converting Enzyme 2	3.76
CYP11B2	Cytochrome P450 Family 11 Subfamily B Member 2	3.76
ITGAL	Integrin Subunit Alpha L	3.76
ALB	Albumin	3.74
MIR149	MicroRNA 149	3.74
TF	Transferrin	3.72
SERPINA1	Serpin Family A Member 1	3.68
UCP2	Uncoupling Protein 2	3.68
AGER	Advanced Glycosylation End-Product Specific Receptor	3.68
CYP2J2	Cytochrome P450 Family 2 Subfamily J Member 2	3.64
ALOX5	Arachidonate 5-Lipoxygenase	3.59
APOD	Apolipoprotein D	3.57
BRAP	BRCA1 Associated Protein	3.57
MMP1	Matrix Metallopeptidase 1	3.55
IL1R1	Interleukin 1 Receptor Type 1	3.55
SELPLG	Selectin P Ligand	3.55
PPARA	Peroxisome Proliferator Activated Receptor Alpha	3.54
ADRB1	Adrenoceptor Beta 1	3.54
ABCA1	ATP Binding Cassette Subfamily A Member 1	3.5
CTLA4	Cytotoxic T-Lymphocyte Associated Protein 4	3.5
XRCC1	X-Ray Repair Cross Complementing 1	3.5
CSF3	Colony Stimulating Factor 3	3.5
MIR126	MicroRNA 126	3.5
C3	Complement C3	3.45
SH2B3	SH2B Adaptor Protein 3	3.44
TWIST1	Twist Family BHLH Transcription Factor 1	3.44
ALKBH8	AlkB Homolog 8, TRNA Methyltransferase	3.44
TTC7B	Tetratricopeptide Repeat Domain 7B	3.44
ITGB2	Integrin Subunit Beta 2	3.4
MAPT	Microtubule Associated Protein Tau	3.4
IL4R	Interleukin 4 Receptor	3.4
CP	Ceruloplasmin	3.4
CCR2	C-C Motif Chemokine Receptor 2	3.4
IL13	Interleukin 13	3.4
AHSG	Alpha 2-HS Glycoprotein	3.4
SOD1	Superoxide Dismutase 1	3.33
F12	Coagulation Factor XII	3.29
PTGS1	Prostaglandin-Endoperoxide Synthase 1	3.29
NLRP3	NLR Family Pyrin Domain Containing 3	3.28
IL9	Interleukin 9	3.28
P2RY1	Purinergic Receptor P2Y1	3.28
SCGB1A1	Secretoglobin Family 1A Member 1	3.28
APLNR	Apelin Receptor	3.25
SELENOS	Selenoprotein S	3.25
SLC6A4	Solute Carrier Family 6 Member 4	3.22
KL	Klotho	3.21
SELL	Selectin L	3.21
CD40	CD40 Molecule	3.17
MMP10	Matrix Metallopeptidase 10	3.17
RBP4	Retinol Binding Protein 4	3.17
CHI3L1	Chitinase 3 Like 1	3.17
MBL2	Mannose Binding Lectin 2	3.15
NPR3	Natriuretic Peptide Receptor 3	3.15
CD63	CD63 Molecule	3.15
CTXN1	Cortexin 1	3.15
HNF1A	HNF1 Homeobox A	3.13
MMRN1	Multimerin 1	3.13
H19	H19 Imprinted Maternally Expressed Transcript	3.13
MIR34A	MicroRNA 34a	3.13
FCGR2A	Fc Fragment Of IgG Receptor IIa	3.08
MIR145	MicroRNA 145	3.08
ALOX15	Arachidonate 15-Lipoxygenase	3.04
SAA1	Serum Amyloid A1	3.04
TNNI3	Troponin I3, Cardiac Type	2.99
IL6R	Interleukin 6 Receptor	2.99
NAMPT	Nicotinamide Phosphoribosyltransferase	2.99
CYP3A5	Cytochrome P450 Family 3 Subfamily A Member 5	2.99
PPARD	Peroxisome Proliferator Activated Receptor Delta	2.99
CYP1A1	Cytochrome P450 Family 1 Subfamily A Member 1	2.99
SERPINI1	Serpin Family I Member 1	2.99
HFE	Homeostatic Iron Regulator	2.99
HSPA1A	Heat Shock Protein Family A (Hsp70) Member 1A	2.99
MIR130A	MicroRNA 130a	2.99
TP53	Tumor Protein P53	2.94
IMPA2	Inositol Monophosphatase 2	2.94
MPO	Myeloperoxidase	2.88
MIF	Macrophage Migration Inhibitory Factor	2.88
LTA4H	Leukotriene A4 Hydrolase	2.88
VKORC1	Vitamin K Epoxide Reductase Complex Subunit 1	2.88
SPP1	Secreted Phosphoprotein 1	2.88
GPX3	Glutathione Peroxidase 3	2.88
CSF2	Colony Stimulating Factor 2	2.88
SERPINA9	Serpin Family A Member 9	2.88
LEPQTL1	Leptin, Serum Levels Of	2.88
ADAM17	ADAM Metallopeptidase Domain 17	2.82
ECE1	Endothelin Converting Enzyme 1	2.82
ADAMTSL1	ADAMTS Like 1	2.82
PTX3	Pentraxin 3	2.82
PHACTR1	Phosphatase And Actin Regulator 1	2.82
TGFB2	Transforming Growth Factor Beta 2	2.79
TLR2	Toll Like Receptor 2	2.75
INS	Insulin	2.75
ELANE	Elastase, Neutrophil Expressed	2.75
SCNN1A	Sodium Channel Epithelial 1 Alpha Subunit	2.75
CCR3	C-C Motif Chemokine Receptor 3	2.75
CCR5	C-C Motif Chemokine Receptor 5 (Gene/Pseudogene)	2.75
ADRA2A	Adrenoceptor Alpha 2A	2.75
ADAMTS1	ADAM Metallopeptidase With Thrombospondin Type 1 Motif 1	2.75
TCF7	Transcription Factor 7	2.75
MS4A2	Membrane Spanning 4-Domains A2	2.75
PTGES	Prostaglandin E Synthase	2.75
MIRLET7I	MicroRNA Let-7i	2.75
ADD1	Adducin 1	2.69
NGF	Nerve Growth Factor	2.68
CYP17A1	Cytochrome P450 Family 17 Subfamily A Member 1	2.68
TLR8	Toll Like Receptor 8	2.68
PSMA6	Proteasome Subunit Alpha 6	2.68
TLR7	Toll Like Receptor 7	2.68
GH1	Growth Hormone 1	2.68
CALM1	Calmodulin 1	2.68
PAPPA	Pappalysin 1	2.68
CLEC16A	C-Type Lectin Domain Containing 16A	2.65
RUVBL2	RuvB Like AAA ATPase 2	2.61
LLGL2	LLGL Scribble Cell Polarity Complex Component 2	2.61
SLC9A1	Solute Carrier Family 9 Member A1	2.6
HTR2A	5-Hydroxytryptamine Receptor 2A	2.6
TRAF3	TNF Receptor Associated Factor 3	2.6
CHIT1	Chitinase 1	2.6
ANGPTL3	Angiopoietin Like 3	2.6
SORT1	Sortilin 1	2.6
GC	GC Vitamin D Binding Protein	2.6
PRL	Prolactin	2.6
CX3CL1	C-X3-C Motif Chemokine Ligand 1	2.6
GDF15	Growth Differentiation Factor 15	2.6
SPTBN5	Spectrin Beta, Non-Erythrocytic 5	2.57
FLG	Filaggrin	2.52
PDGFRB	Platelet Derived Growth Factor Receptor Beta	2.5
BCL2	BCL2 Apoptosis Regulator	2.5
EDNRA	Endothelin Receptor Type A	2.5
ANXA5	Annexin A5	2.5
CYBA	Cytochrome B-245 Alpha Chain	2.5
LTB	Lymphotoxin Beta	2.5
PSRC1	Proline And Serine Rich Coiled-Coil 1	2.5
ICAM4	Intercellular Adhesion Molecule 4 (Landsteiner-Wiener Blood Group)	2.5
MIR143	MicroRNA 143	2.5
MIR125A	MicroRNA 125a	2.5
ATFB5	Atrial Fibrillation, Familial, 5	2.5
