# Supplementary material for: The Effect of Hedysarum multijugum Maxim.-Chuanxiong rhizoma Compound on Ischemic Stroke: A Research Based on Network and Experimental Pharmacology
Source: Oxid Med Cell Longev. 2020 Oct 6;2020:6072380. doi: 10.1155/2020/6072380 (PMC7558800; doi:10.1155/2020/6072380)
Supplement: Supplementary Materials — Table S1: compound targets for each compound of HCC. Table S2: IS genes. Table S3: enrichment analysis of clusters based on Gene Ontology (GO) annotation of HCC-IS PPI network. Table S4: pathway enrichment analysis of HCC-IS PPI network. [file 6072380.f1.zip › Supplementary Materials/Table S3.xlsx]

## Sheet: Sheet1
Table S3 Enrichment analysis of clusters based on Gene Ontology (GO) annotation of HCC-IS PPI Network
Cluster	Term	Biological Processes	Count	%	Pvalue	Genes	Fold Enrichment	Bonferroni
1	GO:0006954	inflammatory response	24	31.1688	3.79648e-20	HMGB1, SELP, IL6, TNF, CCL2, PTGS2, IL18, TLR2, CXCL8, TLR4, CD40, NLRP3, CCL5, TLR7, IL10, TLR8, TGFB1, AKT1, CCR5, CD40LG, CCR2, IL1B, SELE, SPP1	13.8097	6.43503e-17
	GO:0071222	cellular response to lipopolysaccharide	17	22.0779	4.46807e-20	CSF3, ICAM1, CSF2, IL6, TNF, CCL2, CXCL8, TLR4, CD40, NLRP3, IL10, SRC, CCR5, MAPK14, SERPINE1, MAPK8, NOS2	32.8082	7.57337e-17
	GO:0031663	lipopolysaccharide-mediated signaling pathway	12	15.5844	9.1127e-19	AKT1, MAPK1, TNF, CCL2, IL18, MAPK14, TLR2, IL1B, TLR4, NOS3, CCL5, TGFB1	81.7792	1.5446e-15
	GO:0045429	positive regulation of nitric oxide biosynthetic process	12	15.5844	3.89247e-17	AKT1, EGFR, ICAM1, IL6, TNF, PTGS2, INS, AGT, EDN1, IL1B, TLR4, JAK2	60.859	6.59774e-14
	GO:0050729	positive regulation of inflammatory response	12	15.5844	2.18714e-14	EGFR, CCL2, AGT, IL18, CCR2, SERPINE1, TLR2, TLR4, JAK2, CX3CL1, CCL5, TLR7	35.8484	3.7072e-11
	GO:0006955	immune response	20	25.974	2.6482e-14	IL4, CSF3, CSF2, IL1R1, IL6, TNF, CCL2, IL18, CTLA4, TLR2, CXCL8, TLR4, CX3CL1, CD40, CCL5, IL10, CCR5, CD40LG, CCR2, IL1B	10.36	4.49757e-11
	GO:0051092	positive regulation of NF-kappaB transcription factor activity	13	16.8831	7.42392e-13	ICAM1, IL6, TNF, INS, CD40LG, AGT, TLR2, IL1B, TLR4, CAT, CD40, NLRP3, TGFB1	21.3159	1.25838e-09
	GO:0043406	positive regulation of MAP kinase activity	10	12.987	5.12245e-12	EGFR, HRAS, TNF, EDN1, VEGFA, ELANE, CD40, EGF, TGFB1, SRC	36.9624	8.68257e-09
	GO:0043066	negative regulation of apoptotic process	18	23.3766	1.49485e-11	IL4, EGFR, IL6, MMP9, TP53, BCL2L1, ANXA5, IL10, SRC, AKT1, CASP3, ALB, CD40LG, VEGFA, MPO, MAPK8, CAT, NGF	8.62726	2.53377e-08
	GO:0001666	response to hypoxia	13	16.8831	1.59319e-11	VCAM1, CASP3, CCL2, HMOX1, CREB1, VEGFA, TLR2, CAT, NOS2, CASP1, ADIPOQ, MMP2, TGFB1	16.4826	2.70046e-08
	GO:0070374	positive regulation of ERK1 and ERK2 cascade	13	16.8831	1.95322e-11	EGFR, HMGB1, ICAM1, HRAS, IL6, TNF, CCL2, TLR4, CX3CL1, CCL5, SRC, TGFB1, VEGFA	16.2001	3.31072e-08
	GO:0000165	MAPK cascade	14	18.1818	1.53704e-10	EGFR, CSF2, HRAS, TNF, CCL2, IL18, CCL5, TGFB1, MAPK1, CCR5, INS, IL1B, JAK2, EGF	11.653	2.60528e-07
	GO:0042346	positive regulation of NF-kappaB import into nucleus	7	9.09091	3.61395e-10	TNF, PTGS2, IL18, TLR2, IL1B, TLR4, TLR7	72.6926	6.12565e-07
	GO:0043065	positive regulation of apoptotic process	14	18.1818	8.1287e-10	HMGB1, IL6, TNF, PTGS2, CREB1, TP53, CTLA4, BCL2L1, SRC, TGFB1, AKT1, HMOX1, MAPK8, NGF	10.177	1.37781e-06
	GO:0032757	positive regulation of interleukin-8 production	7	9.09091	1.50612e-09	TNF, SERPINE1, TLR2, IL1B, TLR4, TLR7, ADIPOQ	58.7133	2.55287e-06
	GO:0001525	angiogenesis	12	15.5844	4.75615e-09	CCL2, PTGS2, IL18, MAPK14, HMOX1, PECAM1, VEGFA, SERPINE1, CXCL8, NOS3, EGF, MMP2	11.7351	8.06165e-06
	GO:0032722	positive regulation of chemokine production	6	7.79221	9.85515e-09	IL6, TNF, TLR2, TLR4, IL6R, TLR7	76.9687	1.67043e-05
	GO:0014068	positive regulation of phosphatidylinositol 3-kinase signaling	8	10.3896	1.65546e-08	CSF3, SELP, INS, AGT, IL18, JAK2, CAT, CCL5	26.8404	2.80597e-05
	GO:0008217	regulation of blood pressure	8	10.3896	1.65546e-08	ACE, PTGS2, REN, AGT, HMOX1, EDN1, PPARG, NOS3	26.8404	2.80597e-05
	GO:0002576	platelet degranulation	9	11.6883	2.03288e-08	SELP, VWF, ALB, PECAM1, VEGFA, SERPINE1, EGF, TGFB1, PLG	19.0554	3.44567e-05
	GO:0045416	positive regulation of interleukin-8 biosynthetic process	5	6.49351	2.67487e-08	TNF, ELANE, TLR4, TLR7, TLR8	136.299	4.53381e-05
	GO:0032755	positive regulation of interleukin-6 production	7	9.09091	4.97812e-08	IL6, TNF, TLR2, IL1B, TLR4, IL6R, TLR7	33.9232	8.43755e-05
	GO:0022617	extracellular matrix disassembly	8	10.3896	4.99655e-08	MMP9, ELN, ELANE, MMP3, MMP2, PLG, MMP1, SPP1	22.9556	8.46879e-05
	GO:0007568	aging	10	12.987	5.56523e-08	VCAM1, AKT1, IL6, CCL2, AGT, CREB1, MPO, CAT, TGFB1, IL10	13.2168	9.43263e-05
	GO:0050900	leukocyte migration	9	11.6883	7.68697e-08	ICAM1, SELP, HRAS, SELL, MMP9, PECAM1, SELE, SRC, MMP1	16.0877	0.000130286
	GO:0007159	leukocyte cell-cell adhesion	6	7.79221	8.22612e-08	VCAM1, ICAM1, SELP, CD40LG, CCL5, SELE	52.3387	0.000139423
	GO:0071456	cellular response to hypoxia	8	10.3896	2.53481e-07	AKT1, ICAM1, PTGS2, HMOX1, EDN1, VEGFA, TP53, SRC	18.1732	0.000429558
	GO:1904707	positive regulation of vascular smooth muscle cell proliferation	5	6.49351	5.09209e-07	AGT, MMP9, JAK2, MMP2, IL10	72.6926	0.000862738
	GO:0071356	cellular response to tumor necrosis factor	8	10.3896	6.43469e-07	VCAM1, ICAM1, IL6, CCL2, EDN1, CXCL8, CX3CL1, CCL5	15.8602	0.00109009
	GO:0090026	positive regulation of monocyte chemotaxis	5	6.49351	6.76619e-07	HMGB1, CCL2, CCR2, SERPINE1, CCL5	68.1494	0.00114621
	GO:0071347	cellular response to interleukin-1	7	9.09091	7.97607e-07	ICAM1, IL6, CCL2, EDN1, CXCL8, CX3CL1, CCL5	21.5006	0.00135103
	GO:0008285	negative regulation of cell proliferation	12	15.5844	1.58147e-06	IL6, HRAS, PTGS2, TP53, TLR2, CXCL8, IL1B, NOS3, JAK2, TGFB1, IL10, PLG	6.60842	0.002677
	GO:0006919	activation of cysteine-type endopeptidase activity involved in apoptotic process	7	9.09091	2.0138e-06	CASP3, TNF, PPARG, JAK2, NLRP3, CASP1, NGF	18.3921	0.00340757
	GO:0043524	negative regulation of neuron apoptotic process	8	10.3896	2.20158e-06	HRAS, BDNF, CCL2, APOE, HMOX1, JAK2, BCL2L1, NGF	13.2168	0.00372472
	GO:0032733	positive regulation of interleukin-10 production	5	6.49351	3.21386e-06	IL4, HMGB1, CD40LG, TLR2, TLR4	47.4082	0.0054327
	GO:0006874	cellular calcium ion homeostasis	7	9.09091	3.92406e-06	CCL2, APOE, CCR2, ELANE, CD40, CCL5, TGFB1	16.4145	0.00662922
	GO:0032735	positive regulation of interleukin-12 production	5	6.49351	4.55984e-06	HMGB1, CD40LG, TLR2, TLR4, CD40	43.6156	0.00769916
	GO:0050679	positive regulation of epithelial cell proliferation	6	7.79221	7.47485e-06	EGFR, IL6, HRAS, VEGFA, CCL5, TGFB1	21.8078	0.01259
	GO:0045080	positive regulation of chemokine biosynthetic process	4	5.19481	1.04504e-05	IL4, TNF, HMOX1, IL1B	87.2312	0.0175576
	GO:0030593	neutrophil chemotaxis	6	7.79221	1.19758e-05	CCL2, EDN1, CXCL8, IL1B, CX3CL1, CCL5	19.8253	0.0200945
	GO:0030168	platelet activation	7	9.09091	1.33905e-05	AKT1, MAPK1, VWF, IL6, CD40LG, CD40, SRC	13.2743	0.0224414
	GO:0045766	positive regulation of angiogenesis	7	9.09091	1.33905e-05	HMOX1, VEGFA, SERPINE1, CXCL8, IL1B, NOS3, CX3CL1	13.2743	0.0224414
	GO:0002523	leukocyte migration involved in inflammatory response	4	5.19481	1.43225e-05	CCL2, ELANE, CX3CL1, SELE	79.3011	0.0239845
	GO:0070098	chemokine-mediated signaling pathway	6	7.79221	1.71429e-05	CCL2, CCR5, CCR2, CXCL8, CX3CL1, CCL5	18.4291	0.0286393
	GO:0001774	microglial cell activation	4	5.19481	1.90345e-05	IL4, TLR2, TLR7, TLR8	72.6926	0.0317488
	GO:0051770	positive regulation of nitric-oxide synthase biosynthetic process	4	5.19481	2.46643e-05	CCL2, TLR2, TLR4, JAK2	67.1009	0.0409446
	GO:0050901	leukocyte tethering or rolling	4	5.19481	2.46643e-05	VCAM1, SELP, TNF, SELE	67.1009	0.0409446
	GO:0038128	ERBB2 signaling pathway	5	6.49351	2.54478e-05	AKT1, EGFR, HRAS, EGF, SRC	28.6945	0.0422175
	GO:1901215	negative regulation of neuron death	5	6.49351	3.12917e-05	AKT1, CSF3, IL6, APOE, CREB1	27.2597	0.0516581
	GO:0002548	monocyte chemotaxis	5	6.49351	3.80629e-05	IL6, CCL2, IL6R, CX3CL1, CCL5	25.9617	0.0624806
	GO:0032760	positive regulation of tumor necrosis factor production	5	6.49351	5.96253e-05	HMGB1, CCL2, TLR2, TLR4, JAK2	23.1998	0.0961283
	GO:0007263	nitric oxide mediated signal transduction	4	5.19481	8.19469e-05	APOE, AGT, NOS3, NOS2	45.9111	0.12969
	GO:0043536	positive regulation of blood vessel endothelial cell migration	4	5.19481	8.19469e-05	AKT1, MAPK14, VEGFA, TGFB1	45.9111	0.12969
	GO:0007173	epidermal growth factor receptor signaling pathway	5	6.49351	0.000119058	EGFR, HRAS, EGF, TGFB1, SRC	19.4712	0.182754
	GO:0010574	regulation of vascular endothelial growth factor production	3	3.8961	0.000120585	IL6, CCL2, CCR2	163.558	0.184866
	GO:0071677	positive regulation of mononuclear cell migration	3	3.8961	0.000120585	IL4, TNF, TGFB1	163.558	0.184866
	GO:0000187	activation of MAPK activity	6	7.79221	0.000123336	MAPK1, TNF, MAPK14, IL1B, TLR4, EGF	12.2287	0.18866
	GO:0006979	response to oxidative stress	6	7.79221	0.000140508	AKT1, EGFR, PTGS2, APOE, HMOX1, MPO	11.8952	0.211937
	GO:0035924	cellular response to vascular endothelial growth factor stimulus	4	5.19481	0.000147833	VCAM1, AKT1, MAPK14, VEGFA	37.9266	0.221662
	GO:0050727	regulation of inflammatory response	5	6.49351	0.00018852	IL1R1, PTGS2, JAK2, CASP1, SELE	17.3078	0.27354
	GO:0032611	interleukin-1 beta production	3	3.8961	0.000200384	IL1B, NLRP3, CASP1	130.847	0.288006
	GO:0050999	regulation of nitric-oxide synthase activity	4	5.19481	0.000214924	AKT1, EGFR, IL1B, NOS3	33.5504	0.305342
	GO:0007155	cell adhesion	10	12.987	0.000221395	VCAM1, ICAM1, SELP, VWF, CCL2, SELL, PECAM1, CX3CL1, SELE, SPP1	4.75115	0.312921
	GO:0006006	glucose metabolic process	5	6.49351	0.000239289	AKT1, TNF, INS, MAPK14, ADIPOQ	16.2745	0.333452
	GO:2000352	negative regulation of endothelial cell apoptotic process	4	5.19481	0.000269048	IL4, ICAM1, SERPINE1, IL10	31.154	0.366248
	GO:0007204	positive regulation of cytosolic calcium ion concentration	6	7.79221	0.00035233	HMGB1, CCR5, AGT, CCR2, EDN1, JAK2	9.76468	0.449707
	GO:0001974	blood vessel remodeling	4	5.19481	0.000402086	ACE, AGT, CCR2, NOS3	27.2597	0.49423
	GO:0043410	positive regulation of MAPK cascade	5	6.49351	0.000495169	HMGB1, IL6, HRAS, INS, IL6R	13.4616	0.568082
	GO:0032930	positive regulation of superoxide anion generation	3	3.8961	0.000712954	EGFR, AGT, TGFB1	72.6926	0.701471
	GO:0002003	angiotensin maturation	3	3.8961	0.00108286	ACE, REN, AGT	59.4758	0.840616
	GO:0000186	activation of MAPKK activity	4	5.19481	0.00117591	EGFR, JAK2, EGF, NGF	18.9633	0.863895
	GO:0050776	regulation of immune response	6	7.79221	0.00127295	IL4, VCAM1, ICAM1, CD40LG, SELL, CD40	7.35094	0.884563
	GO:0007252	I-kappaB phosphorylation	3	3.8961	0.00129562	TLR2, TLR4, TLR7	54.5195	0.88892
	GO:0042542	response to hydrogen peroxide	4	5.19481	0.00158726	CASP3, HMOX1, CAT, SRC	17.1042	0.932292
	GO:0043537	negative regulation of blood vessel endothelial cell migration	3	3.8961	0.00177594	HMGB1, APOE, TGFB1	46.731	0.950851
	GO:0019395	fatty acid oxidation	3	3.8961	0.00177594	MAPK14, PPARG, ADIPOQ	46.731	0.950851
	GO:0036120	cellular response to platelet-derived growth factor stimulus	3	3.8961	0.00295114	CCL2, CREB1, SRC	36.3463	0.993326
	GO:0019229	regulation of vasoconstriction	3	3.8961	0.00364343	ACE, AGT, EDN1	32.7117	0.997944
	GO:0098869	cellular oxidant detoxification	4	5.19481	0.00392362	PTGS2, APOE, ALB, CAT	12.4616	0.998723
	GO:0035902	response to immobilization stress	3	3.8961	0.00401518	REN, PPARG, TGFB1	31.154	0.998908
	GO:0048010	vascular endothelial growth factor receptor signaling pathway	4	5.19481	0.00424734	CCL2, MAPK14, VEGFA, SRC	12.1154	0.999264
	GO:0050718	positive regulation of interleukin-1 beta secretion	3	3.8961	0.0044038	HMGB1, NLRP3, CASP1	29.7379	0.999436
	GO:2001243	negative regulation of intrinsic apoptotic signaling pathway	3	3.8961	0.0044038	MMP9, BCL2L1, SRC	29.7379	0.999436
	GO:0051000	positive regulation of nitric-oxide synthase activity	3	3.8961	0.0044038	AKT1, APOE, INS	29.7379	0.999436
	GO:0046427	positive regulation of JAK-STAT cascade	3	3.8961	0.0044038	IL6, CCL5, IL10	29.7379	0.999436
	GO:0032355	response to estradiol	4	5.19481	0.00813813	CASP3, PTGS2, CAT, TGFB1	9.58584	0.999999
	GO:0007259	JAK-STAT cascade	3	3.8961	0.00918377	CCL2, CCR2, JAK2	20.4448	1
	GO:0000302	response to reactive oxygen species	3	3.8961	0.0134434	APOE, CYCS, CAT	16.7752	1
	GO:1900015	regulation of cytokine production involved in inflammatory response	2	2.5974	0.0179829	MAPK14, NOS2	109.039	1
	GO:1990314	cellular response to insulin-like growth factor stimulus	2	2.5974	0.0224286	CREB1, TGFB1	87.2312	1
	GO:0090050	positive regulation of cell migration involved in sprouting angiogenesis	2	2.5974	0.0312603	PTGS2, VEGFA	62.308	1
	GO:1903140	regulation of establishment of endothelial barrier	2	2.5974	0.0312603	TNF, IL1B	62.308	1
	GO:0016525	negative regulation of angiogenesis	3	3.8961	0.0320964	CCL2, AGT, CCR2	10.5522	1
	GO:0043627	response to estrogen	3	3.8961	0.0350004	MAPK1, HMOX1, PPARG	10.0651	1
	GO:0010544	negative regulation of platelet activation	2	2.5974	0.0356466	APOE, NOS3	54.5195	1
	GO:0001938	positive regulation of endothelial cell proliferation	3	3.8961	0.0390243	AKT1, CCL2, VEGFA	9.48165	1
	GO:0043117	positive regulation of vascular permeability	2	2.5974	0.0443605	VEGFA, TGFB1	43.6156	1
	GO:0045454	cell redox homeostasis	3	3.8961	0.0475662	IL6, NOS3, NOS2	8.49654	1
2	GO:0002576	platelet degranulation	14	18.1818	8.62968e-16	KNG1, ALDOA, ACTN4, F13A1, F8, IGF1, PF4, SPARC, MMRN1, SOD1, TGFB2, PPBP, SERPINF2, CFD	29.6417	1.22746e-12
	GO:0030335	positive regulation of cell migration	15	19.4805	8.30825e-14	ACTN4, AIF1, IGF1, SMAD3, KIT, KDR, CCL11, IGF1R, NOTCH1, F3, PDGFRB, ADAM17, FGF1, PLAU, AKT2	17.7781	1.14768e-10
	GO:0006954	inflammatory response	18	23.3766	8.13553e-13	KNG1, ITGAL, AIF1, IL9, CRP, IL13, PF4, KIT, AGER, CXCL12, MIF, CCL11, TNFRSF11B, PPBP, CCR3, NFE2L2, IL1A, SYK	10.3573	1.12436e-09
	GO:0007165	signal transduction	26	33.7662	1.95966e-11	ITGAL, PGF, IL13, NR3C1, KIT, CXCL12, PGR, IGF1R, TNFRSF11B, IL4R, TEK, FGF1, HPGDS, AKT2, AR, HSP90AA1, MAP2K1, MET, ESR1, RAF1, IGF1, MAPK10, SPARC, CCL11, PDGFRB, PLAU	4.88374	2.70826e-08
	GO:0001666	response to hypoxia	12	15.5844	3.04066e-10	ACTN4, PGF, TEK, ADAM17, RAF1, SMAD3, CXCL12, AGER, ENG, PLAU, TGFB2, SOD2	15.2147	4.20219e-07
	GO:0045766	positive regulation of angiogenesis	10	12.987	2.34275e-09	CCL11, PGF, F3, CCR3, TEK, NFE2L2, FGF1, ENG, IL1A, KDR	18.9633	3.23767e-06
	GO:0001938	positive regulation of endothelial cell proliferation	8	10.3896	2.52879e-08	CCL11, ARG1, PGF, F3, CCR3, TEK, CXCL12, KDR	25.2844	3.49473e-05
	GO:0042127	regulation of cell proliferation	10	12.987	1.48565e-07	AGTR1, TNFRSF11B, XIAP, PPBP, IL4R, LCK, PF4, KIT, ENG, PLAU	11.788	0.000205296
	GO:0070374	positive regulation of ERK1 and ERK2 cascade	9	11.6883	1.22278e-06	CCL11, MAP2K1, SERPINF2, TEK, PDGFRB, FGF1, KDR, MIF, PTPN11	11.2154	0.00168846
	GO:0002040	sprouting angiogenesis	5	6.49351	4.55984e-06	CDC42, NOTCH1, PGF, TEK, ENG	43.6156	0.0062819
	GO:0000187	activation of MAPK activity	7	9.09091	8.8499e-06	MAP2K1, IGF1, MAPK10, KIT, FGF1, SOD1, PTPN11	14.2668	0.0121561
	GO:0014068	positive regulation of phosphatidylinositol 3-kinase signaling	6	7.79221	1.11076e-05	TEK, PDGFRB, IGF1, KIT, KDR, TGFB2	20.1303	0.0152335
	GO:0043627	response to estrogen	6	7.79221	1.11076e-05	TNFRSF11B, HSP90AA1, IL4R, TEK, ESR1, PDGFRB	20.1303	0.0152335
	GO:0030168	platelet activation	7	9.09091	1.33905e-05	LCK, F8, RHOA, RAF1, PF4, SYK, PTPN11	13.2743	0.0183356
	GO:0050900	leukocyte migration	7	9.09091	1.87616e-05	ITGAL, GRB2, LCK, TEK, ITGB1, MIF, PTPN11	12.5127	0.0255955
	GO:0014066	regulation of phosphatidylinositol 3-kinase signaling	6	7.79221	2.71202e-05	GRB2, LCK, PDGFRB, KIT, FGF1, PTPN11	16.7752	0.0367869
	GO:0045429	positive regulation of nitric oxide biosynthetic process	5	6.49351	4.18233e-05	HSP90AA1, AIF1, ESR1, SMAD3, SOD2	25.3579	0.0561623
	GO:0000165	MAPK cascade	8	10.3896	0.000181506	MAP2K1, GRB2, TEK, PDGFRB, RAF1, KIT, FGF1, IL2	6.65887	0.221871
	GO:0007159	leukocyte cell-cell adhesion	4	5.19481	0.000190745	ITGAL, CD209, ITGB1, SYK	34.8925	0.231746
	GO:0060326	cell chemotaxis	5	6.49351	0.000212815	AGTR1, PDGFRB, KIT, CXCL12, ENG	16.7752	0.254829
	GO:0030593	neutrophil chemotaxis	5	6.49351	0.000225773	CCL11, LGALS3, PPBP, TGFB2, SYK	16.5211	0.268057
	GO:0048678	response to axon injury	4	5.19481	0.000241004	ARG1, AIF1, SOD1, SOD2	32.3078	0.283307
	GO:0008283	cell proliferation	9	11.6883	0.00024457	AR, MET, RAF1, IGF1, FGF1, IL1A, TGFB2, SYK, MIF	5.36257	0.286831
	GO:2000352	negative regulation of endothelial cell apoptotic process	4	5.19481	0.000269048	TEK, IL13, NFE2L2, KDR	31.154	0.310559
	GO:0070098	chemokine-mediated signaling pathway	5	6.49351	0.000299221	CCL11, PPBP, CCR3, PF4, CXCL12	15.3576	0.338725
	GO:0048010	vascular endothelial growth factor receptor signaling pathway	5	6.49351	0.000315742	CDC42, HSP90AA1, PGF, RHOA, KDR	15.1443	0.353657
	GO:2000379	positive regulation of reactive oxygen species metabolic process	4	5.19481	0.000331274	AGTR1, GRB2, PDGFRB, NFE2L2	29.0771	0.367387
	GO:0043552	positive regulation of phosphatidylinositol 3-kinase activity	4	5.19481	0.000365577	CDC42, TEK, PDGFRB, KIT	28.1391	0.396687
	GO:0043410	positive regulation of MAPK cascade	5	6.49351	0.000495169	AR, TNFRSF11B, IGF1, KIT, KDR	13.4616	0.495654
	GO:0007179	transforming growth factor beta receptor signaling pathway	5	6.49351	0.000801002	RHOA, SMAD3, ENG, ITGB1, TGFB2	11.8521	0.669592
	GO:0010595	positive regulation of endothelial cell migration	4	5.19481	0.00117591	TEK, SPARC, FGF1, KDR	18.9633	0.803296
	GO:0007596	blood coagulation	6	7.79221	0.00147402	CDC42, F3, F13A1, F8, MMRN1, PLAU	7.11124	0.86979
	GO:0042542	response to hydrogen peroxide	4	5.19481	0.00158726	PDGFRB, SOD1, STAT1, SOD2	17.1042	0.888679
	GO:0003222	ventricular trabecula myocardium morphogenesis	3	3.8961	0.00232822	NOTCH1, ENG, TGFB2	40.8896	0.960099
	GO:0002690	positive regulation of leukocyte chemotaxis	3	3.8961	0.00295114	PPBP, ADAM17, PF4	36.3463	0.983169
	GO:0007204	positive regulation of cytosolic calcium ion concentration	5	6.49351	0.00319135	KNG1, AGTR1, CCR3, ESR1, IL2	8.13724	0.987936
	GO:0001525	angiogenesis	6	7.79221	0.00339654	PGF, TEK, FGF1, KDR, TGFB2, SYK	5.86757	0.990923
	GO:0070371	ERK1 and ERK2 cascade	3	3.8961	0.00523102	CCL11, MAP2K1, IGF1	27.2597	0.999289
	GO:0002034	regulation of blood vessel size by renin-angiotensin	2	2.5974	0.0135173	AGTR1, SERPINF2	145.385	1
	GO:0036092	phosphatidylinositol-3-phosphate biosynthetic process	3	3.8961	0.020725	GRB2, FGF1, PTPN11	13.3517	1
	GO:0019221	cytokine-mediated signaling pathway	4	5.19481	0.0215786	F3, PF4, KIT, IL1A	6.65887	1
	GO:0000303	response to superoxide	2	2.5974	0.0224286	SOD1, SOD2	87.2312	1
	GO:0002551	mast cell chemotaxis	2	2.5974	0.0224286	CCL11, KIT	87.2312	1
	GO:0050727	regulation of inflammatory response	3	3.8961	0.0330533	AGTR1, XIAP, ESR1	10.3847	1
	GO:0030512	negative regulation of transforming growth factor beta receptor signaling pathway	3	3.8961	0.0340213	ADAM17, SMAD3, ENG	10.2224	1
	GO:0046330	positive regulation of JNK cascade	3	3.8961	0.0350004	CDC42, SERPINF2, IL1A	10.0651	1
	GO:0010269	response to selenium ion	2	2.5974	0.0356466	ARG1, SOD2	54.5195	1
	GO:0032930	positive regulation of superoxide anion generation	2	2.5974	0.0400133	CRP, SOD1	48.4618	1
	GO:0007265	Ras protein signal transduction	3	3.8961	0.0400567	CDKN2A, GRB2, IGF1	9.3462	1
3	GO:0007596	blood coagulation	14	20.5882	3.24506e-13	F11, F10, ITGA2, ITGB3, F7, FGG, F5, FGA, FGB, GATA3, RAC1, F2, SERPINA1, F2R	18.789	3.02775e-10
	GO:0002576	platelet degranulation	9	13.2353	7.35818e-09	FGG, APOA1, F5, FGA, FGB, APOH, SERPINA1, ITGB3, AHSG	21.5774	6.86516e-06
	GO:0031639	plasminogen activation	5	7.35294	2.87277e-08	F11, FGG, FGA, FGB, APOH	137.19	2.68025e-05
	GO:0006508	proteolysis	14	20.5882	7.23168e-08	F11, OLR1, C3, CTSS, MMP12, CTSL, LPA, F5, CASP7, F2, BACE1, LTF, LTA4H, CTSG	6.91435	6.74693e-05
	GO:0030194	positive regulation of blood coagulation	5	7.35294	2.24822e-07	F12, F2, APOH, F7, F2R	88.1933	0.000209737
	GO:0030168	platelet activation	8	11.7647	3.64134e-07	FGG, F5, FGA, FGB, F2, RAC1, ITGB3, F2R	17.1785	0.000339679
	GO:0044267	cellular protein metabolic process	8	11.7647	4.34073e-07	APOA1, FGA, BACE1, HEXB, F2, LTF, IGFBP3, CTSG	16.7418	0.000404908
	GO:0007597	blood coagulation, intrinsic pathway	5	7.35294	6.79059e-07	F11, F12, F10, F2, APOH	68.5948	0.000633361
	GO:0042730	fibrinolysis	5	7.35294	1.31625e-06	F12, FGG, FGA, FGB, F2	58.7955	0.0012273
	GO:1900026	positive regulation of substrate adhesion-dependent cell spreading	5	7.35294	7.65162e-06	FGG, APOA1, FGA, FGB, RAC1	38.5846	0.00711357
	GO:0007160	cell-matrix adhesion	6	8.82353	2.93864e-05	FGG, FGA, FGB, RAC1, ITGA2, ITGB3	16.4627	0.0270455
	GO:0072378	blood coagulation, fibrin clot formation	3	4.41176	9.36153e-05	FGG, FGA, FGB	185.206	0.0836411
	GO:0048661	positive regulation of smooth muscle cell proliferation	5	7.35294	9.54082e-05	CYBA, NAMPT, AKR1B1, TGM2, ITGA2	20.5784	0.0851728
	GO:0019433	triglyceride catabolic process	4	5.88235	0.000131134	LPL, APOA1, FABP4, FABP5	39.5106	0.115167
	GO:2000352	negative regulation of endothelial cell apoptotic process	4	5.88235	0.000185189	FGG, FGA, FGB, GATA3	35.2773	0.158692
	GO:0070527	platelet aggregation	4	5.88235	0.00058068	FGG, FGA, FGB, ITGB3	24.0918	0.418376
	GO:0006954	inflammatory response	7	10.2941	0.00398052	CYBA, OLR1, C3, RAC1, ZAP70, CHI3L1, F2R	4.56092	0.975796
	GO:0001666	response to hypoxia	5	7.35294	0.00493447	CYBA, ANG, ITGA2, F7, APAF1	7.17852	0.9901
	GO:0070374	positive regulation of ERK1 and ERK2 cascade	5	7.35294	0.00524422	FGG, FGA, FGB, CHI3L1, F2R	7.05546	0.992596
	GO:0050900	leukocyte migration	4	5.88235	0.0127885	OLR1, F2, ITGB3, SELPLG	8.09643	0.999994
	GO:0008015	blood circulation	3	4.41176	0.0139028	LPA, F5, OLR1	16.4627	0.999998
	GO:0051919	positive regulation of fibrinolysis	2	2.94118	0.0158661	F11, F12	123.471	1
	GO:0007598	blood coagulation, extrinsic pathway	2	2.94118	0.0197937	F10, F7	98.7765	1
	GO:0051592	response to calcium ion	3	4.41176	0.022457	FGG, FGA, FGB	12.7728	1
	GO:0006629	lipid metabolic process	4	5.88235	0.0248454	LPL, LPA, FABP5, ASAH1	6.29149	1
	GO:0006955	immune response	6	8.82353	0.0262622	BPI, C3, ZAP70, CTSS, CHIT1, CTSG	3.51935	1
	GO:0043123	positive regulation of I-kappaB kinase/NF-kappaB signaling	4	5.88235	0.0265082	TGM2, LTF, CANT1, F2R	6.13518	1
	GO:0048699	generation of neurons	2	2.94118	0.0276027	MAPT, CDK6	70.5546	1
	GO:0001938	positive regulation of endothelial cell proliferation	3	4.41176	0.030994	CYBA, ANG, ITGB3	10.7366	1
	GO:0048010	vascular endothelial growth factor receptor signaling pathway	3	4.41176	0.0335127	CYBA, RAC1, ITGB3	10.2892	1
	GO:0032930	positive regulation of superoxide anion generation	2	2.94118	0.0353504	CYBA, GSTP1	54.8758	1
	GO:0051918	negative regulation of fibrinolysis	2	2.94118	0.0392014	F2, APOH	49.3882	1
	GO:0043410	positive regulation of MAPK cascade	3	4.41176	0.0415248	IGFBP3, INSR, F2R	9.14597	1
	GO:0050927	positive regulation of positive chemotaxis	2	2.94118	0.0430373	ITGA2, F7	44.8984	1
4	GO:0050900	leukocyte migration	7	12.2807	3.13623e-06	APOB, THBD, PIK3CA, ITGB2, TREM1, PIK3R1, PROC	16.9031	0.00302814
	GO:0042632	cholesterol homeostasis	5	8.77193	6.07369e-05	APOA2, APOB, LDLR, APOA5, PCSK9	23.0154	0.0570428
	GO:0042157	lipoprotein metabolic process	4	7.01754	0.000272828	APOA2, APOB, APOA5, PCSK9	31.0102	0.231919
	GO:0007596	blood coagulation	6	10.5263	0.000363454	PLAT, P2RY12, THBD, SERPINC1, SERPIND1, PROC	9.60641	0.296385
	GO:0007173	epidermal growth factor receptor signaling pathway	4	7.01754	0.000859224	PTK2, PIK3CA, ABL1, PIK3R1	21.0426	0.564485
	GO:0060397	JAK-STAT cascade involved in growth hormone signaling pathway	3	5.26316	0.00111547	PTPN1, JAK3, PRL	58.9193	0.660155
	GO:0008203	cholesterol metabolic process	4	7.01754	0.00151014	APOA2, APOB, LDLR, PCSK9	17.3292	0.768092
	GO:0033344	cholesterol efflux	3	5.26316	0.00311965	APOA2, APOB, APOA5	35.3516	0.951268
	GO:0071456	cellular response to hypoxia	4	7.01754	0.00403134	S100B, MDM2, CCNA2, TWIST1	12.2749	0.979883
	GO:0030198	extracellular matrix organization	5	8.77193	0.00411802	TTR, GFAP, PTK2, FBN1, ITGB2	7.51522	0.981507
	GO:0043542	endothelial cell migration	3	5.26316	0.00418603	PTK2, PIK3CA, ITGB2	30.4755	0.982689
	GO:0001974	blood vessel remodeling	3	5.26316	0.00508135	AGTR2, MDM2, JAG1	27.6184	0.992746
	GO:0006641	triglyceride metabolic process	3	5.26316	0.00605672	APOA2, APOA5, PCSK9	25.2511	0.99719
	GO:0030168	platelet activation	4	7.01754	0.00666317	SAA1, ADRA2A, PIK3CA, PIK3R1	10.2468	0.998443
	GO:0038128	ERBB2 signaling pathway	3	5.26316	0.00711052	ERBB4, PIK3CA, PIK3R1	23.2576	0.998993
	GO:0045429	positive regulation of nitric oxide biosynthetic process	3	5.26316	0.00903676	AGTR2, ITGB2, PTX3	20.5532	0.999846
	GO:0043525	positive regulation of neuron apoptotic process	3	5.26316	0.00903676	PCSK9, ABL1, NQO1	20.5532	0.999846
	GO:0034370	triglyceride-rich lipoprotein particle remodeling	2	3.50877	0.00997203	APOA2, APOA5	196.398	0.999938
	GO:0042159	lipoprotein catabolic process	2	3.50877	0.0132743	APOB, LDLR	147.298	0.999998
	GO:0070301	cellular response to hydrogen peroxide	3	5.26316	0.0155042	CST3, MDM2, ABL1	15.5051	1
	GO:1990314	cellular response to insulin-like growth factor stimulus	2	3.50877	0.0165657	FBN1, CCNA2	117.839	1
	GO:0050996	positive regulation of lipid catabolic process	2	3.50877	0.0165657	APOA2, APOA5	117.839	1
	GO:0035791	platelet-derived growth factor receptor-beta signaling pathway	2	3.50877	0.0165657	PTPN1, ABL1	117.839	1
	GO:0001666	response to hypoxia	4	7.01754	0.0196912	PLAT, BMP2, NOS1, CST3	6.85108	1
	GO:0030593	neutrophil chemotaxis	3	5.26316	0.0204441	SAA1, ITGB2, TREM1	13.3907	1
	GO:0048010	vascular endothelial growth factor receptor signaling pathway	3	5.26316	0.0240543	PTK2, PIK3CA, PIK3R1	12.2749	1
	GO:0034380	high-density lipoprotein particle assembly	2	3.50877	0.0263755	APOA2, APOA5	73.6491	1
	GO:0034383	low-density lipoprotein particle clearance	2	3.50877	0.0263755	APOB, LDLR	73.6491	1
	GO:0006869	lipid transport	3	5.26316	0.0265956	APOA2, PSAP, APOA5	11.6288	1
	GO:0014066	regulation of phosphatidylinositol 3-kinase signaling	3	5.26316	0.0279054	ERBB4, PIK3CA, PIK3R1	11.3306	1
	GO:0006954	inflammatory response	5	8.77193	0.0374274	BMP2, AGTR2, C5, ITGB2, PTX3	3.8865	1
	GO:0030195	negative regulation of blood coagulation	2	3.50877	0.0393058	THBD, PROC	49.0994	1
	GO:0006809	nitric oxide biosynthetic process	2	3.50877	0.0425119	NOS1, NQO1	45.3225	1
	GO:0071732	cellular response to nitric oxide	2	3.50877	0.0457075	CCNA2, CDK2	42.0852	1
	GO:0002576	platelet degranulation	3	5.26316	0.0463137	TF, PSAP, ITIH4	8.58048	1
	GO:0048015	phosphatidylinositol-mediated signaling	3	5.26316	0.0487571	ERBB4, PIK3CA, PIK3R1	8.33764	1
	GO:0022408	negative regulation of cell-cell adhesion	2	3.50877	0.0488927	PTK2, ABL1	39.2795	1
	GO:0000187	activation of MAPK activity	3	5.26316	0.0495818	BMP2, SAA1, C5	8.25971	1
5	GO:1901687	glutathione derivative biosynthetic process	3	50	1.63466e-05	GSTM1, GSTA1, GSTA3	381.636	0.000604647
	GO:0006749	glutathione metabolic process	3	50	0.000108536	GSTM1, GSTA1, GSTA3	149.929	0.00400801
	GO:0008152	metabolic process	3	50	0.000975523	GSTM1, GSTA1, GSTA3	49.9762	0.0354677
	GO:0043200	response to amino acid	2	33.3333	0.00919766	GSS, MTHFR	180.559	0.289572
	GO:0006520	cellular amino acid metabolic process	2	33.3333	0.0118552	GSS, MTHFR	139.933	0.356777
	GO:0098869	cellular oxidant detoxification	2	33.3333	0.0206726	GSTA1, GPX3	79.9619	0.53833
	GO:0006979	response to oxidative stress	2	33.3333	0.0323312	GSS, GPX3	50.8848	0.703592
6	GO: 0043691	Reverse cholesterol transport	4	12.1212	5.03096e-06	APOC3, CETP, ABCA1, LIPC	113.077	0.00249225
	GO: 0007596	Coagulation	6	18.1818	2.36958e-05	F13B, PROCR, PROZ, TFPI, ENTPD1, CPB2	16.5929	0.0116845
	GO: 0042157	Lipoprotein metabolism process	4	12.1212	5.06814e-05	PPARA, APOC3, CETP, ABCA1	53.563	0.0248253
	GO: 0034374	Low density lipoprotein particles remodeling	3	9.09091	0.000191443	PLA2G7, CETP, LIPC	138.777	0.0905949
	GO: 0042632	cholesterol homeostasis	4	12.1212	0.000242026	APOC3, CETP, ABCA1, LIPC	31.803	0.113132
	GO: 0010745	Negative regulation of macrophage-derived foam cell differentiation	3	9.09091	0.000270855	PPARA, CETP, ABCA1	117.427	0.125727
	GO: 0008203	cholesterol metabolism process	4	12.1212	0.000289622	PON1, CETP, ABCA1, LIPC	29.9323	0.133829
	GO: 0034375	High-density lipoprotein granule remodeling	3	9.09091	0.000363745	APOC3, CETP, LIPC	101.77	0.165106
	GO: 0070328	steady state of triglyceride	3	9.09091	0.00111124	APOC3, CETP, LIPC	58.7133	0.423904
	GO: 0030819	Positive regulation of cAMP biosynthesis	3	9.09091	0.00262298	CALCA, ADM, ABCA1	38.1636	0.728205
	GO: 0032868	Response to insulin	3	9.09091	0.00720094	PPARA, ADM, SORT1	22.7843	0.972252
	GO: 0010897	Negative regulation of triglyceride catabolism	2	6.06061	0.00760159	PIK3CG, APOC3	254.424	0.977286
	GO: 0051005	Negative regulation of lipoprotein lipase activity	2	6.06061	0.00949323	APOC3, SORT1	203.539	0.991184
	GO: 0006468	Protein phosphorylation	5	15.1515	0.0105728	PIK3CG, CALCA, PDPK1, BRAF, HCK	5.57948	0.994867
	GO: 0010887	Negative regulation of cholesterol	2	6.06061	0.0113814	PPARA, ABCA1	169.616	0.996578
	GO: 0034382	Removal of chylomicron particles	2	6.06061	0.0113814	APOC3, LIPC	169.616	0.996578
	GO: 0034372	Remodeling of ultra-low density lipoprotein particles	2	6.06061	0.013266	CETP, LIPC	145.385	0.998672
	GO: 0030168	Platelet activation	3	9.09091	0.0201726	PIK3CG, PDPK1, RAC2	13.2743	0.999959
	GO: 0007204	Positive regulation of cytosolic calcium ion concentration	3	9.09091	0.0268171	PIK3CG, CALCA, ADM	11.3921	0.999999
	GO: 0006954	Inflammatory response	4	12.1212	0.0348973	PIK3CG, CALCA, HCK, CD14	5.37043	1
	GO: 0006629	lipid metabolism process	3	9.09091	0.0358723	PPARA, G6PD, LIPC	9.72322	1
	GO: 0001666	Response to hypoxia	3	9.09091	0.0423285	PPARA, ADM, UCP2	8.87526	1
12	GO:0043401	steroid hormone mediated signaling pathway	5	62.5	4.14322e-09	NR1I2, RARG, THRB, RXRB, RARB	184.123	4.10179e-07
	GO:0008202	steroid metabolic process	4	50	5.43542e-07	NR1I2, CYP1A1, CYP2C19, CYP2C8	195.256	5.38093e-05
	GO:0097267	omega-hydroxylase P450 pathway	3	37.5	5.35512e-06	CYP1A1, CYP2C19, CYP2C8	699.667	0.000530018
	GO:0042738	exogenous drug catabolic process	3	37.5	9.81187e-06	NR1I2, CYP2C19, CYP2C8	524.75	0.000970908
	GO:0048384	retinoic acid receptor signaling pathway	3	37.5	2.27186e-05	RARG, RXRB, RARB	349.833	0.00224664
	GO:0019373	epoxygenase P450 pathway	3	37.5	2.27186e-05	CYP1A1, CYP2C19, CYP2C8	349.833	0.00224664
	GO:0017144	drug metabolic process	3	37.5	5.20261e-05	CYP1A1, CYP2C19, CYP2C8	233.222	0.00513747
	GO:0045944	positive regulation of transcription from RNA polymerase II promoter	5	62.5	0.000351432	NR1I2, RARG, THRB, RXRB, RARB	10.6983	0.0341994
13	GO:0045907	positive regulation of vasoconstriction	3	23.0769	0.000229458	AVP, TBXA2R, HTR2A	121.096	0.0514126
	GO:0007204	positive regulation of cytosolic calcium ion concentration	3	23.0769	0.00395879	AVP, P2RY1, TBXA2R	28.9185	0.598412
	GO:0007193	adenylate cyclase-inhibiting G-protein coupled receptor signaling pathway	2	15.3846	0.0330858	P2RY1, HTR2A	54.9656	0.999564
	GO:0007200	phospholipase C-activating G-protein coupled receptor signaling pathway	2	15.3846	0.0461738	P2RY1, HTR2A	39.1422	0.999981
14	GO:0019373	epoxygenase P450 pathway	3	30	3.88967e-05	CYP4A11, CYP2J2, CYP4F2	279.867	0.00233113
	GO:0055114	oxidation-reduction process	5	50	0.000167272	CYP4A11, CYP2J2, HSD17B1, CYP4F2, GSTO1	14.1824	0.00998698
	GO:0032305	positive regulation of icosanoid secretion	2	20	0.00107168	CYP4A11, CYP4F2	1679.2	0.0623096
	GO:0036101	leukotriene B4 catabolic process	2	20	0.00214235	CYP4A11, CYP4F2	839.6	0.120744
	GO:0006690	icosanoid metabolic process	2	20	0.00428061	CYP2J2, CYP4F2	419.8	0.226932
	GO:0097267	omega-hydroxylase P450 pathway	2	20	0.00481454	CYP4A11, CYP4F2	373.156	0.251415
	GO:0006069	ethanol oxidation	2	20	0.0064148	ADH1C, ADH1B	279.867	0.320316
	GO:0006691	leukotriene metabolic process	2	20	0.00801278	CYP4A11, CYP4F2	223.893	0.382887
	GO:0010880	regulation of release of sequestered calcium ion into cytosol by sarcoplasmic reticulum	2	20	0.00960847	GSTM2, GSTO1	186.578	0.439707
	GO:0001676	long-chain fatty acid metabolic process	2	20	0.0112019	CYP4A11, CYP4F2	159.924	0.491304
	GO:1901687	glutathione derivative biosynthetic process	2	20	0.0117325	GSTM2, GSTO1	152.655	0.507427
	GO:0019369	arachidonic acid metabolic process	2	20	0.0133229	CYP4A11, CYP4F2	134.336	0.552798
16	GO:0033539	fatty acid beta-oxidation using acyl-CoA dehydrogenase	2	66.6667	0.00214279	ACADM, IVD	621.926	0.0460958
	GO:0055088	lipid homeostasis	2	66.6667	0.00463981	ACADM, IVD	287.043	0.0972534
	GO:0006635	fatty acid beta-oxidation	2	66.6667	0.00523388	ACADM, HADH	254.424	0.109033
