# Supplementary material for: The Effect of Hedysarum multijugum Maxim.-Chuanxiong rhizoma Compound on Ischemic Stroke: A Research Based on Network and Experimental Pharmacology
Source: Oxid Med Cell Longev. 2020 Oct 6;2020:6072380. doi: 10.1155/2020/6072380 (PMC7558800; doi:10.1155/2020/6072380)
Supplement: Supplementary Materials — Table S1: compound targets for each compound of HCC. Table S2: IS genes. Table S3: enrichment analysis of clusters based on Gene Ontology (GO) annotation of HCC-IS PPI network. Table S4: pathway enrichment analysis of HCC-IS PPI network. [file 6072380.f1.zip › Supplementary Materials/Table S4.xlsx]

## Sheet: Sheet1
Table S4 Pathway enrichment analysis of HCC-IS PPI Network
Term	Pathway	Count	%	Pvalue	Genes	Fold Enrichment	Bonferroni
hsa04610	Complement and coagulation cascades	36	0.0326507	2.29765e-20	MBL2, C3, F13A1, C5, C1R, C1S, F13B, FGG, FGA, FGB, SERPINE1, SERPINC1, SERPINA1, CFD, KNG1, F11, PLAT, F12, F10, CFB, F8, F7, PLG, C8G, PROC, VWF, THBD, F5, SERPINF2, F3, F2, TFPI, SERPIND1, CPB2, PLAU, F2R	6.24181	6.31853e-18
hsa04151	PI3K-Akt signaling pathway	70	0.0634875	2.08329e-12	HSP90AB1, HRAS, PGF, TLR2, TLR4, AKT1, PDPK1, IL4R, PIK3CA, NOS3, FGF1, PRL, INSR, AKT2, SYK, PIK3CG, EGFR, HSP90AA1, RXRA, TP53, CDK6, IL6R, CDK2, MAPK1, VEGFA, MDM2, PDGFRB, ITGA2B, NGF, CSF3, FGFR2, FGFR1, GRB2, COL3A1, BCL2L1, ITGB3, KIT, ITGB1, IGF1R, PTK2, INS, BCL2, TEK, RAC1, EGF, PIK3R1, SPP1, IL4, COL4A2, IL6, COL4A1, MAP2K1, CREB1, MET, RAF1, ITGA2, IGF1, COL5A2, EPHA2, PCK1, KDR, VWF,…	2.42737	5.72917e-10
hsa04068	FoxO signaling pathway	37	0.0335577	1.19774e-10	HRAS, GRB2, IL10, TGFB1, TGFB2, AKT1, IGF1R, PDPK1, CDKN2B, INS, PIK3CA, CAT, EGF, INSR, PIK3R1, AKT2, PIK3CG, EGFR, IL6, BRAF, MAP2K1, TGFBR1, TGFBR2, RAF1, SMAD3, IGF1, MAPK10, CDK2, PCK1, SOD2, MAPK1, MAPK12, PLK1, MAPK14, MDM2, SETD7, MAPK8	3.30335	3.29379e-08
hsa04668	TNF signaling pathway	32	0.0290228	3.08585e-10	CSF2, CCL2, TNF, PTGS2, MMP9, EDN1, JAG1, CX3CL1, MMP3, CCL5, VCAM1, AKT1, CASP3, CASP7, PIK3CA, IL1B, PIK3R1, LTA, AKT2, TRAF3, PIK3CG, ICAM1, CFLAR, IL6, MAP2K1, CREB1, MAPK10, MAPK1, MAPK12, MAPK14, MAPK8, SELE	3.57786	8.48609e-08
hsa04066	HIF-1 signaling pathway	30	0.0272089	3.88921e-10	TF, EDN1, HK1, TLR4, PDHB, AKT1, IGF1R, INS, BCL2, HMOX1, TEK, SERPINE1, ENO2, PIK3CA, NOS3, NOS2, EGF, INSR, PIK3R1, AKT2, PIK3CG, EGFR, IL6, MAP2K1, IGF1, IL6R, MAPK1, EIF4E, VEGFA, NPPA	3.73859	1.06953e-07
hsa04611	Platelet activation	35	0.0317437	8.6981e-10	PTGS1, COL3A1, ITGB3, PRKG1, ITGB1, SRC, BTK, AKT1, FGG, GP6, FGA, FGB, P2RY1, RHOA, PIK3CA, NOS3, PRKACA, GP1BA, PIK3R1, SYK, AKT2, PIK3CG, TBXAS1, ITGA2, PPP1CC, COL5A2, P2RY12, VWF, MAPK1, MAPK12, MAPK14, TBXA2R, FCGR2A, F2R, ITGA2B	3.22094	2.39198e-07
hsa04015	Rap1 signaling pathway	46	0.0417203	1.90422e-09	FGFR2, ITGAL, FGFR1, HRAS, PGF, ADORA2A, ITGB2, ITGB3, KIT, ITGB1, SRC, AKT1, CDC42, IGF1R, RAC2, INS, P2RY1, RAC1, TEK, RHOA, PIK3CA, EGF, FGF1, INSR, PIK3R1, AKT2, PIK3CG, EGFR, BRAF, MAP2K1, MET, RAF1, IGF1, EPHA2, KDR, MAPK1, MAPK12, MAPK14, VEGFA, CALM3, PDGFRB, CALM2, F2R, ITGA2B, CALM1, NGF	2.62057	5.23661e-07
hsa04722	Neurotrophin signaling pathway	32	0.0290228	6.77771e-09	HRAS, GRB2, MAPKAPK2, AKT1, CDC42, BDNF, PDPK1, BCL2, RAC1, RHOA, PIK3CA, SH2B3, PIK3R1, AKT2, PIK3CG, MAP2K1, BRAF, TP53, RAF1, MAPK10, PTPN11, MAPK1, MAPK12, MAPK14, GSK3B, SORT1, CALM3, MAPK8, ABL1, CALM2, NGF, CALM1	3.19026	1.86387e-06
hsa03320	PPAR signaling pathway	23	0.0208602	9.48013e-09	LPL, PPARA, PPARD, ACADM, OLR1, RXRB, RXRA, PPARG, ADIPOQ, MMP1, PCK1, PDPK1, APOA2, APOA1, APOC3, APOA5, FABP3, FABP4, ACSL4, FABP7, FABP5, NR1H3, FABP6	4.10687	2.60703e-06
hsa04064	NF-kappa B signaling pathway	26	0.0235811	1.99837e-08	IL1R1, TNF, PTGS2, XIAP, CXCL8, TLR4, BCL2L1, CXCL12, BTK, VCAM1, CSNK2A1, BCL2, ZAP70, IL1B, LTB, LTA, TRAF3, SYK, ICAM1, CFLAR, CD40, PRKCQ, CD40LG, LCK, PLAU, CD14	3.57529	5.4955e-06
hsa04660	T cell receptor signaling pathway	28	0.025395	2.35179e-08	CSF2, HRAS, TNF, GRB2, IL10, PAK6, AKT1, CDC42, PDPK1, ZAP70, RHOA, PIK3CA, PIK3R1, AKT2, IL4, PIK3CG, ITK, MAP2K1, CTLA4, RAF1, MAPK1, PRKCQ, MAPK12, CD40LG, MAPK14, GSK3B, LCK, IL2	3.34977	6.46741e-06
hsa04370	VEGF signaling pathway	21	0.0190462	4.63588e-08	PIK3CG, HRAS, MAP2K1, PTGS2, RAF1, MAPKAPK2, SRC, KDR, AKT1, CDC42, MAPK1, PTK2, RAC2, MAPK12, MAPK14, RAC1, VEGFA, PIK3CA, NOS3, PIK3R1, AKT2	4.11857	1.27486e-05
hsa00590	Arachidonic acid metabolism	21	0.0190462	4.63588e-08	TBXAS1, CYP2J2, CYP2C19, PLA2G10, PTGS2, CYP2C9, CYP2C8, PTGS1, EPHX2, LTC4S, AKR1C3, CBR1, ALOX15, PTGIS, PTGES, GPX3, PLA2G2A, LTA4H, ALOX5, CYP4F2, HPGDS	4.11857	1.27486e-05
hsa04915	Estrogen signaling pathway	26	0.0235811	3.22083e-07	HSP90AB1, HRAS, GRB2, MMP9, HSPA1A, MMP2, SRC, AKT1, PIK3CA, PRKACA, NOS3, PIK3R1, HSPA8, AKT2, EGFR, PIK3CG, HSP90AA1, MAP2K1, CREB1, ESR1, RAF1, ESR2, MAPK1, CALM3, CALM2, CALM1	3.14192	8.85689e-05
hsa04620	Toll-like receptor signaling pathway	27	0.024488	3.47892e-07	TNF, TLR2, CXCL8, TLR4, CCL5, TLR7, TLR8, AKT1, RAC1, PIK3CA, IL1B, PIK3R1, SPP1, AKT2, TRAF3, PIK3CG, IL6, MAP2K1, MAPK10, CD40, STAT1, MAPK1, CTSK, MAPK12, MAPK14, MAPK8, CD14	3.0473	9.56656e-05
hsa04062	Chemokine signaling pathway	36	0.0326507	3.26261e-06	HRAS, CCL2, GRB2, CXCL8, PF4, CX3CL1, CCL5, CXCL12, SRC, AKT1, CDC42, PTK2, RAC2, RAC1, RHOA, PIK3CA, PRKACA, PIK3R1, AKT2, PIK3CG, ITK, MAP2K1, BRAF, HCK, RAF1, STAT1, WAS, CCL11, MAPK1, CCR5, PPBP, CCR3, GSK3B, CCR2, JAK2, JAK3	2.31551	0.000896817
hsa04060	Cytokine-cytokine receptor interaction	41	0.0371855	1.97908e-05	CSF3, CSF2, IL1R1, CCL2, TNF, IL18, CTF1, CXCL8, IL13, PF4, CX3CL1, CCL5, CXCL12, IL10, TGFB1, TGFB2, TNFRSF11B, IL4R, IL1B, LTB, PRL, LTA, IL1A, IL4, IL6, BMP2, TGFBR1, IL9, TGFBR2, IL6R, CD40, CCL11, GH1, CCR5, PPBP, CD40LG, CCR3, CCR2, IL5RA, BMP7, IL2	2.01853	0.00542775
hsa04931	Insulin resistance	24	0.0217671	2.08974e-05	PIK3CG, PPARA, IL6, TNF, CREB1, MAPK10, PPP1CC, PTPN11, PCK1, AKT1, NR1H2, PRKCQ, PDPK1, INS, PYGL, GSK3B, PIK3CA, NOS3, MAPK8, PTPN1, INSR, PIK3R1, AKT2, NR1H3	2.65855	0.00573035
hsa04012	ErbB signaling pathway	21	0.0190462	2.22831e-05	EGFR, PIK3CG, HRAS, MAP2K1, ERBB4, BRAF, GRB2, RAF1, MAPK10, SRC, AKT1, PAK6, MAPK1, PTK2, GSK3B, PIK3CA, MAPK8, ABL1, EGF, PIK3R1, AKT2	2.88774	0.0061092
hsa04621	NOD-like receptor signaling pathway	16	0.0145114	3.5553e-05	HSP90AB1, IL6, TNF, CCL2, HSP90AA1, IL18, CXCL8, MAPK10, NLRP3, CCL5, MAPK1, MAPK12, MAPK14, IL1B, MAPK8, CASP1	3.41814	0.00972961
hsa04010	MAPK signaling pathway	41	0.0371855	5.13154e-05	FGFR2, FGFR1, IL1R1, HRAS, TNF, GRB2, HSPA1A, MAPKAPK2, TGFB1, TGFB2, AKT1, CDC42, CASP3, BDNF, RAC2, MAPT, RAC1, IL1B, PRKACA, EGF, FGF1, HSPA8, IL1A, AKT2, EGFR, BRAF, MAP2K1, TGFBR1, TGFBR2, TP53, RAF1, MAPK10, MAPK1, MAPK12, MAPK14, PDGFRB, MAPK8, CD14, NGF, DUSP6, PPP5C	1.93875	0.014013
hsa04670	Leukocyte transendothelial migration	24	0.0217671	5.98286e-05	PIK3CG, ICAM1, ITGAL, ITK, ACTN4, MMP9, ITGB2, CTNNA1, MMP2, CXCL12, ITGB1, PTPN11, VCAM1, CDC42, CYBA, PTK2, RAC2, MAPK12, MAPK14, PECAM1, RAC1, RHOA, PIK3CA, PIK3R1	2.49673	0.0163187
hsa04210	Apoptosis	16	0.0145114	0.000127109	PIK3CG, CFLAR, TNF, XIAP, CYCS, TP53, BCL2L1, AKT1, CASP3, BCL2, CASP7, PIK3CA, APAF1, PIK3R1, AKT2, NGF	3.08735	0.0343533
hsa04024	cAMP signaling pathway	33	0.0299298	0.000190766	PPARA, ADORA2A, PDE3B, EDNRA, AKT1, BDNF, RAC2, PDE4B, RAC1, RHOA, PIK3CA, PRKACA, PIK3R1, AKT2, PIK3CG, MAP2K1, BRAF, CREB1, RAF1, PDE4D, MAPK10, PPP1CC, TNNI3, MAPK1, ADRB2, ADRB1, NPY, CALM3, MAPK8, CALM2, SLC9A1, F2R, CALM1	1.99391	0.0511132
hsa04630	Jak-STAT signaling pathway	26	0.0235811	0.000348635	CSF3, IL4, PIK3CG, CSF2, IL6, GRB2, CTF1, IL9, PIM1, IL13, BCL2L1, IL6R, STAT1, IL10, PTPN11, AKT1, GH1, IL4R, PIK3CA, JAK2, IL5RA, JAK3, PRL, PIK3R1, AKT2, IL2	2.14518	0.0914373
hsa04614	Renin-angiotensin system	9	0.00816267	0.000354806	AGTR1, ACE, AGTR2, REN, AGT, ACE2, MME, CMA1, CTSG	4.68136	0.0929784
hsa04920	Adipocytokine signaling pathway	15	0.0136045	0.00163277	AKT1, PPARA, PRKCQ, TNF, NPY, RXRB, RXRA, JAK2, MAPK8, MAPK10, ACSL4, ADIPOQ, AKT2, PTPN11, PCK1	2.5636	0.361975
hsa04150	mTOR signaling pathway	13	0.0117905	0.00255671	PIK3CG, TNF, BRAF, IGF1, AKT1, MAPK1, PDPK1, EIF4E, INS, RHEB, PIK3CA, PIK3R1, AKT2	2.68147	0.505395
hsa04550	Signaling pathways regulating pluripotency of stem cells	23	0.0208602	0.00268284	FGFR2, PIK3CG, FGFR1, HRAS, BMP2, HNF1A, MAP2K1, GRB2, RAF1, SMAD3, IGF1, AKT1, IGF1R, MAPK1, MAPK12, GSK3B, MAPK14, PIK3CA, JAK2, JAK3, ZFHX3, PIK3R1, AKT2	1.96543	0.5223
hsa00480	Glutathione metabolism	12	0.0108836	0.00270491	GSTM1, GSTA1, GSS, GSTM2, GSR, GSTA3, G6PD, SRM, GPX3, GSTT2, GSTO1, GSTP1	2.81494	0.525198
hsa04270	Vascular smooth muscle contraction	19	0.0172323	0.00787115	PLA2G10, BRAF, MAP2K1, ACTA2, ADORA2A, PRKCH, RAF1, PPP1CC, PRKG1, EDNRA, AGTR1, PRKCQ, MAPK1, RHOA, PLA2G2A, CALM3, PRKACA, CALM2, CALM1	1.94279	0.886179
